# Supplementary material for: Identification of Reduced Host Transcriptomic Signatures for Tuberculosis Disease and Digital PCR-Based Validation and Quantification
Source: Front Immunol. 2021 Mar 2;12:637164. doi: 10.3389/fimmu.2021.637164 (PMC7982854; doi:10.3389/fimmu.2021.637164)
Supplement: Supplementary file 2 [file Data_Sheet_1.ZIP]

Archive with 7 entries (4 files):
- dPCR data repository v2/
- dPCR data repository v2/All combined, no sample names.xlsx
- __MACOSX/
- __MACOSX/dPCR data repository v2/
- __MACOSX/dPCR data repository v2/._All combined, no sample names.xlsx
- dPCR data repository v2/All ref genes combined, no sample names.xlsx
- __MACOSX/dPCR data repository v2/._All ref genes combined, no sample names.xlsx
