# Supplementary material for: Identification of Reduced Host Transcriptomic Signatures for Tuberculosis Disease and Digital PCR-Based Validation and Quantification
Source: Front Immunol. 2021 Mar 2;12:637164. doi: 10.3389/fimmu.2021.637164 (PMC7982854; doi:10.3389/fimmu.2021.637164)
Supplement: Supplementary file 2 [file Data_Sheet_1.ZIP › dPCR data repository v2/All combined, no sample names.xlsx]

## Sheet: GBP6
			Rxn Vol / chip	15	chamber (partition)
			Temp Vol / chip		ul
			Partition Vol	0.000809	ul
			z	1.96	chamber (partition)
									Est C/ul								95% CI		Error bars
			Chip#	Sample ID	+ve partitions (k)	-ve partitions (r)	total partitions (n)	λ	c/ul	P	S		PL	PH	λ L	λ H	95% CI-L (c/µl)	95% CI-H (c/µl)	Error bar -ve	Error bar +ve				Copies/uL in RT mix (correct for vol used in dPCR)	VOL of purified RNA used for RT (20 uL total)	CONC in Purified RNA from whole blood (COPIES/UL)
dPCR Run	Location	Disease group	FORMULAS					#NAME?	#NAME?	#NAME?	#NAME?		#NAME?	#NAME?	#NAME?	#NAME?	#NAME?	#NAME?	=(c/ul) - (95%CI-L)	=(95%CI-L) - (c/ul)	Vol used for dPCR (uL)	Dilution used for dPCR	FAM threshold				transcript length	Mw	copies/ng	ng/uL	ng/L	g/L=	Concentration (M)	Concentration (fM)
2	CT	TB, HIV-	7		2848	11404	14252	0.222933	275.566	0.199832	0.00334954		0.193267	0.206397	0.214762	0.231172	265.466	285.75	10.1003	10.1835	5	(neat)	6623	826.699	4.27716	3865.64	4696.5	1.87625e+06	3.20967e+08	1.20438e-05	12.0438	1.20438e-08	6.41905e-15	6.41905
1	CT	TB, HIV-	5		2411	15213	17624	0.147111	181.843	0.136802	0.00258851		0.131729	0.141876	0.141251	0.153006	174.599	189.13	7.24391	7.28662	5	(neat)	7076	545.53	8.60585	1267.81	4696.5	1.87625e+06	3.20967e+08	3.94998e-06	3.94998	3.94998e-09	2.10525e-15	2.10525
2	CT	TB, HIV-	8		4143	14362	18505	0.253455	313.294	0.223885	0.0030643		0.217879	0.229891	0.245746	0.261224	303.766	322.897	9.5288	9.60282	5	(neat)	6623	939.883	4.65549	4037.74	4696.5	1.87625e+06	3.20967e+08	1.25799e-05	12.5799	1.25799e-08	6.70482e-15	6.70482
1	CT	TB, HIV-	6		5874	11168	17042	0.422628	522.408	0.344678	0.00364061		0.337542	0.351813	0.411799	0.433577	509.022	535.942	13.3867	13.5332	5	(neat)	6115.74	1567.22	6.34518	4939.89	4696.5	1.87625e+06	3.20967e+08	1.53907e-05	15.3907	1.53907e-08	8.20289e-15	8.20289
3	CT	TB, HIV-	2		316	17355	17671	0.0180442	22.3044	0.0178824	0.000996929		0.0159284	0.0198364	0.0160566	0.0200358	19.8475	24.7661	2.45684	2.46173	5	(neat)	6505.2	66.9131	5.56174	240.619	4696.5	1.87625e+06	3.20967e+08	7.49671e-07	0.749671	7.49671e-10	3.99558e-16	0.399558
1	M	TB, HIV-	8		7654	9811	17465	0.576695	712.849	0.438248	0.00375446		0.430889	0.445607	0.56368	0.589881	696.762	729.148	16.0872	16.2994	5	(neat)	5553	2138.55	2.59202	16501	4696.5	1.87625e+06	3.20967e+08	5.14104e-05	51.4104	5.14104e-08	2.74006e-14	27.4006
2	M	TB, HIV-	9		4654	12821	17475	0.309687	382.802	0.266323	0.00334386		0.259769	0.272877	0.300793	0.31866	371.809	393.894	10.9931	11.0917	5	(neat)	7046	1148.41	6.0241	3812.71	4696.5	1.87625e+06	3.20967e+08	1.18788e-05	11.8788	1.18788e-08	6.33115e-15	6.33115
1	M	TB, HIV-	10		3910	12761	16671	0.267277	330.38	0.234539	0.00328162		0.228107	0.240971	0.258909	0.275715	320.036	340.81	10.3432	10.4305	5	(neat)	6676	991.139	4.92126	4027.99	4696.5	1.87625e+06	3.20967e+08	1.25496e-05	12.5496	1.25496e-08	6.68863e-15	6.68863
3	M	TB, HIV-	3		872	16872	17744	0.050392	62.2892	0.0491434	0.0016228		0.0459627	0.0523241	0.0470525	0.0537427	58.1613	66.431	4.12792	4.14175	5	(neat)	7472	186.868	5.96659	626.381	4696.5	1.87625e+06	3.20967e+08	1.95154e-06	1.95154	1.95154e-09	1.04013e-15	1.04013
2	M	TB, HIV-	11		2395	13900	16295	0.158969	196.501	0.146978	0.00277382		0.141541	0.152414	0.152616	0.165363	188.648	204.405	7.85318	7.90339	5	(neat)	6832	589.504	3.04692	3869.5	4696.5	1.87625e+06	3.20967e+08	1.20558e-05	12.0558	1.20558e-08	6.42546e-15	6.42546
1	CT	TB, HIV+	10		519	14939	15458	0.0341514	42.2144	0.0335748	0.00144882		0.0307352	0.0364145	0.0312174	0.0370941	38.5876	45.8518	3.62674	3.63741	5	(neat)	6899	126.643	3.33778	758.846	4696.5	1.87625e+06	3.20967e+08	2.36425e-06	2.36425	2.36425e-09	1.26009e-15	1.26009
2	CT	TB, HIV+	12		1356	15991	17347	0.0813935	100.61	0.0781691	0.00203813		0.0741744	0.0821639	0.0770694	0.0857364	95.265	105.978	5.345	5.36822	5	(neat)	7417	301.83	6.60502	913.942	4696.5	1.87625e+06	3.20967e+08	2.84747e-06	2.84747	2.84747e-09	1.51764e-15	1.51764
2	CT	TB, HIV+	13		8602	9525	18127	0.643483	795.405	0.474541	0.00370888		0.467271	0.48181	0.629743	0.657414	778.422	812.625	16.9834	17.22	5	(neat)	6623	2386.21	2.66809	17887.1	4696.5	1.87625e+06	3.20967e+08	5.57288e-05	55.7288	5.57288e-08	2.97022e-14	29.7022
1	CT	TB, HIV+	11		5378	10578	15956	0.411059	508.107	0.337052	0.00374219		0.329717	0.344387	0.400056	0.422184	494.506	521.859	13.6007	13.7521	5	(neat)	5794.16	1524.32	3.62582	8408.15	4696.5	1.87625e+06	3.20967e+08	2.61964e-05	26.1964	2.61964e-08	1.39621e-14	13.9621
2	CT	TB, HIV+	14		695	17133	17828	0.0397638	49.1518	0.0389836	0.00144962		0.0361424	0.0418249	0.0368117	0.0427247	45.5027	52.8118	3.64914	3.65995	5	(neat)	7586	147.455	5.42888	543.226	4696.5	1.87625e+06	3.20967e+08	1.69247e-06	1.69247	1.69247e-09	9.02048e-16	0.902048
1	CT	TB, HIV+	12		2466	14542	17008	0.156643	193.625	0.144991	0.00269978		0.139699	0.150282	0.150473	0.162851	185.999	201.299	7.62649	7.67384	5	(neat)	5927.82	580.876	6.58762	1763.54	4696.5	1.87625e+06	3.20967e+08	5.49446e-06	5.49446	5.49446e-09	2.92842e-15	2.92842
2	M	TB, HIV+	3		7677	8269	15946	0.656694	811.736	0.481437	0.0039568		0.473682	0.489193	0.64185	0.671763	793.387	830.362	18.3495	18.626	5	(neat)	6623	2435.21	8.77193	5552.27	4696.5	1.87625e+06	3.20967e+08	1.72986e-05	17.2986	1.72986e-08	9.21977e-15	9.21977
1	M	TB, HIV+	13		1692	15957	17649	0.100782	124.575	0.0958695	0.00221613		0.0915258	0.100213	0.0959888	0.105597	118.651	130.528	5.92422	5.95275	5	(neat)	7237	373.726	2.59202	2883.67	4696.5	1.87625e+06	3.20967e+08	8.98434e-06	8.98434	8.98434e-09	4.78845e-15	4.78845
2	M	TB, HIV+	15		4226	12952	17178	0.282379	349.047	0.246012	0.00328605		0.239572	0.252453	0.273873	0.290958	338.533	359.652	10.514	10.6042	5	(neat)	5966.5	1047.14	7.36377	2844.04	4696.5	1.87625e+06	3.20967e+08	8.86085e-06	8.86085	8.86085e-09	4.72264e-15	4.72264
1	M	TB, HIV+	3		4313	14731	19044	0.256798	317.426	0.226476	0.00303297		0.220531	0.23242	0.249142	0.264513	307.963	326.963	9.46321	9.53622	5	(neat)	5999	952.279	9.90099	1923.6	4696.5	1.87625e+06	3.20967e+08	5.99316e-06	5.99316	5.99316e-09	3.19422e-15	3.19422
1	CT	OD HIV+	14		2383	15419	17802	0.14371	177.639	0.133861	0.00255204		0.128859	0.138863	0.137952	0.149502	170.521	184.799	7.11797	7.15919	5	(neat)	5788.97	532.918	4.37828	2434.37	4696.5	1.87625e+06	3.20967e+08	7.5845e-06	7.5845	7.5845e-09	4.04237e-15	4.04237
2	CT	OD HIV+	16		1760	16190	17950	0.103196	127.56	0.0980501	0.00221964		0.0936996	0.102401	0.0983845	0.108031	121.612	133.537	5.94789	5.97665	5	(neat)	7152	382.681	7.45156	1027.12	4696.5	1.87625e+06	3.20967e+08	3.20007e-06	3.20007	3.20007e-09	1.70557e-15	1.70557
2	CT	OD HIV+	17		1300	16350	17650	0.0765079	94.5709	0.0736544	0.00196614		0.0698008	0.077508	0.0723565	0.0806766	89.4394	99.7238	5.13152	5.15291	5	(neat)	7388	283.713	5.01002	1132.58	4696.5	1.87625e+06	3.20967e+08	3.52866e-06	3.52866	3.52866e-09	1.8807e-15	1.8807
2	CT	OD HIV+	18		907	15142	16049	0.0581742	71.9088	0.0565144	0.00182273		0.0529419	0.060087	0.0543948	0.0619679	67.2371	76.5982	4.6717	4.68942	5	(neat)	6623	215.726	6.80272	634.235	4696.5	1.87625e+06	3.20967e+08	1.97602e-06	1.97602	1.97602e-09	1.05317e-15	1.05317
1	CT	OD HIV+	15		3663	14388	18051	0.226807	280.354	0.202925	0.00299341		0.197058	0.208792	0.219473	0.234195	271.289	289.486	9.06529	9.13226	5	(neat)	5526.85	841.063	6.20347	2711.59	4696.5	1.87625e+06	3.20967e+08	8.44819e-06	8.44819	8.44819e-09	4.50269e-15	4.50269
1	CT	OD HIV+	16		580	15489	16069	0.0367619	45.4411	0.0360943	0.00147144		0.0332103	0.0389784	0.0337743	0.0397584	41.7482	49.1451	3.69289	3.70396	5	(neat)	5858.65	136.323	5.13347	531.116	4696.5	1.87625e+06	3.20967e+08	1.65474e-06	1.65474	1.65474e-09	8.81938e-16	0.881938
3	M	OD HIV+	1		448	15753	16201	0.0280421	34.6627	0.0276526	0.00128827		0.0251276	0.0301776	0.0254487	0.0306423	31.457	37.8768	3.20576	3.21409	5	(neat)	5432.66	103.988	8.4317	246.66	4696.5	1.87625e+06	3.20967e+08	7.68491e-07	0.768491	7.68491e-10	4.09588e-16	0.409588
2	M	OD HIV+	6		1046	16763	17809	0.0605299	74.8206	0.0587343	0.0017619		0.055281	0.0621877	0.0568678	0.0642054	70.2939	79.364	4.52671	4.54334	5	(neat)	7084	224.462	9.57854	468.676	4696.5	1.87625e+06	3.20967e+08	1.4602e-06	1.4602	1.4602e-09	7.78255e-16	0.778255
1	M	OD HIV+	4		697	16471	17168	0.0414459	51.2311	0.0405988	0.00150625		0.0376465	0.043551	0.0383735	0.0445278	47.4332	55.0406	3.79784	3.80955	5	(neat)	6773.46	153.693	8.59107	357.798	4696.5	1.87625e+06	3.20967e+08	1.11475e-06	1.11475	1.11475e-09	5.94137e-16	0.594137
3	M	OD HIV+	4		352	18183	18535	0.0191737	23.7006	0.0189911	0.00100257		0.0170261	0.0209561	0.0171727	0.0211788	21.227	26.179	2.47352	2.47848	5	(neat)	5097.45	71.1017	4.96032	286.682	4696.5	1.87625e+06	3.20967e+08	8.93183e-07	0.893183	8.93183e-10	4.76046e-16	0.476046
2	CT	OD HIV-	19		1263	15646	16909	0.0776307	95.9589	0.0746939	0.00202175		0.0707313	0.0786566	0.0733574	0.0819224	90.6766	101.264	5.28227	5.30494	5	(neat)	6623	287.877	3.94011	1461.26	4696.5	1.87625e+06	3.20967e+08	4.55269e-06	4.55269	4.55269e-09	2.42648e-15	2.42648
2	CT	OD HIV-	20		867	16043	16910	0.0526325	65.0588	0.0512714	0.00169604		0.0479472	0.0545957	0.0491348	0.0561426	60.7352	69.3975	4.32357	4.33875	5	(neat)	7892	195.176	9.05797	430.949	4696.5	1.87625e+06	3.20967e+08	1.34266e-06	1.34266	1.34266e-09	7.15608e-16	0.715608
3	CT	OD HIV-	5		312	17885	18197	0.0172944	21.3775	0.0171457	0.000962326		0.0152595	0.0190318	0.0153771	0.0192153	19.0076	23.7519	2.36987	2.37442	5	(neat)	5296.46	64.1324	5.01505	255.76	4696.5	1.87625e+06	3.20967e+08	7.96843e-07	0.796843	7.96843e-10	4.247e-16	0.4247
1	CT	OD HIV-	19		803	16407	17210	0.0477825	59.0637	0.0466589	0.00160769		0.0435079	0.04981	0.0444827	0.0510933	54.9848	63.1561	4.0789	4.09241	5	(neat)	5449.49	177.191	4.37828	809.409	4696.5	1.87625e+06	3.20967e+08	2.52179e-06	2.52179	2.52179e-09	1.34406e-15	1.34406
2	CT	OD HIV-	21		1460	14340	15800	0.0969571	119.848	0.0924051	0.00230391		0.0878894	0.0969207	0.091994	0.101945	113.713	126.014	6.13483	6.16543	5	(neat)	7765.93	359.544	8.91266	806.817	4696.5	1.87625e+06	3.20967e+08	2.51371e-06	2.51371	2.51371e-09	1.33975e-15	1.33975
3	CT	OD HIV-	6		385	17304	17689	0.0220053	27.2006	0.0217649	0.00109711		0.0196146	0.0239153	0.0198095	0.0242059	24.4864	29.9207	2.71416	2.72014	5	(neat)	6029.45	81.6018	3.28947	496.139	4696.5	1.87625e+06	3.20967e+08	1.54577e-06	1.54577	1.54577e-09	8.23858e-16	0.823858
2	M	OD HIV-	5		737	16478	17215	0.0437549	54.0852	0.0428115	0.00154286		0.0397875	0.0458355	0.0406007	0.0469192	50.1862	57.9965	3.89897	3.91131	5	(neat)	7480	162.256	5.84112	555.563	4696.5	1.87625e+06	3.20967e+08	1.73091e-06	1.73091	1.73091e-09	9.22535e-16	0.922535
1	M	OD HIV-	21		901	15549	16450	0.0563291	69.6281	0.054772	0.00177405		0.0512949	0.0582492	0.0526573	0.0600145	65.0894	74.1836	4.53877	4.5555	5	(neat)	6756	208.884	5.39957	773.708	4696.5	1.87625e+06	3.20967e+08	2.41056e-06	2.41056	2.41056e-09	1.28477e-15	1.28477
1	M	OD HIV-	22		1308	13616	14924	0.0917251	113.381	0.0876441	0.00231473		0.0831072	0.0921809	0.0867647	0.0967102	107.249	119.543	6.1315	6.16206	5	(neat)	6313.34	340.142	7.14286	952.399	4696.5	1.87625e+06	3.20967e+08	2.96728e-06	2.96728	2.96728e-09	1.5815e-15	1.5815
2	N	OD HIV-	22		760	15251	16011	0.0486309	60.1124	0.0474674	0.00168046		0.0441737	0.0507611	0.045179	0.0520947	55.8455	64.394	4.26684	4.28162	5	(neat)	6950	180.337	2.30627	1563.88	4696.5	1.87625e+06	3.20967e+08	4.87242e-06	4.87242	4.87242e-09	2.59689e-15	2.59689
3			7	NTC	1	15556	15557	6.42818e-05	0.0794584	6.42797e-05	6.42777e-05		-6.17045e-05	0.000190264	-6.17026e-05	0.000190282	-0.0762702	0.235207	0.155729	0.155748
1			1	NTC 1	0	16851	16851	0	0	0	0		0	0	0	0	0	0	0	0
1			2	NTC 2	1	14190	14191	7.04697e-05	0.0871071	7.04672e-05	7.04647e-05		-6.76436e-05	0.000208578	-6.76414e-05	0.0002086	-0.0836111	0.257849	0.170718	0.170742
2			1	NTC 2a	1	17621	17622	5.67489e-05	0.0701469	5.67472e-05	5.67456e-05		-5.44742e-05	0.000167969	-5.44727e-05	0.000167983	-0.0673334	0.207643	0.13748	0.137496
2			2	NTC 2b	0	17422	17422	0	0	0	0		0	0	0	0	0	0	0	0

## Sheet: TMCC1
				Rxn Vol / chip	15	chamber (partition)
				Temp Vol / chip		ul
				Partition Vol	0.000809	ul
				z	1.96	chamber (partition)
										Est C/ul								95% CI		Error bars
				Chip#	Sample ID	+ve partitions (k)	-ve partitions (r)	total partitions (n)	λ	c/ul	P	S		PL	PH	λ L	λ H	95% CI-L (c/µl)	95% CI-H (c/µl)	Error bar -ve	Error bar +ve				Copies/uL in RT mix (correct for vol used in dPCR)	VOL of purified RNA used for RT (20 uL total)	CONC in Purified RNA from whole blood (COPIES/UL)
Run	Sample number	Location		FORMULAS					#NAME?	#NAME?	#NAME?	#NAME?		#NAME?	#NAME?	#NAME?	#NAME?	#NAME?	#NAME?	=(c/ul) - (95%CI-L)	=(95%CI-L) - (c/ul)	Vol used for dPCR (uL)	Dilution used for dPCR	FAM threshold				transcript length	Mw	copies/ng	ng/uL	ng/L	g/L=	Concentration (M)	Concentration (fM)
2		CT	TB, HIV-	7		3067	14369	17436	0.193464	239.14	0.1759	0.00288337		0.170249	0.181552	0.18663	0.200345	230.692	247.646	8.44778	8.50592	5	(neat)	3200	717.419	4.27716	3354.65	5899.5	2.35685e+06	2.55516e+08	1.31289e-05	13.1289	1.31289e-08	5.57053e-15	5.57053
3		CT	TB, HIV-	2		1413	17541	18954	0.077474	95.7651	0.0745489	0.00190786		0.0708095	0.0782883	0.0734415	0.0815228	90.7806	100.77	4.98454	5.00472	5	(neat)	3200	287.295	8.60585	667.675	5899.5	2.35685e+06	2.55516e+08	2.61304e-06	2.61304	2.61304e-09	1.1087e-15	1.1087
2		CT	TB, HIV-	8		2779	14774	17553	0.172356	213.048	0.158321	0.00275528		0.15292	0.163721	0.16596	0.178793	205.143	221.005	7.90565	7.95654	5	(neat)	3200	639.145	4.65549	2745.77	5899.5	2.35685e+06	2.55516e+08	1.07459e-05	10.7459	1.07459e-08	4.55945e-15	4.55945
1		CT	TB, HIV-	6		5277	12485	17762	0.352533	435.764	0.297095	0.00342886		0.290374	0.303815	0.343018	0.362141	424.002	447.64	11.7623	11.8753	5	(neat)	3200	1307.29	6.34518	4120.59	5899.5	2.35685e+06	2.55516e+08	1.61265e-05	16.1265	1.61265e-08	6.8424e-15	6.8424
1		CT	TB, HIV-	7		7203	9009	16212	0.587528	726.239	0.444301	0.00390247		0.436652	0.451949	0.573857	0.601388	709.341	743.372	16.898	17.1322	5	(neat)	3200	2178.72	5.56174	7834.67	5899.5	2.35685e+06	2.55516e+08	3.06621e-05	30.6621	3.06621e-08	1.30098e-14	13.0098
1		M	TB, HIV-	8		3154	10608	13762	0.260303	321.759	0.229182	0.00358282		0.222159	0.236204	0.251234	0.269455	310.549	333.071	11.2101	11.3127	5	(neat)	3200	965.276	2.59202	7448.07	5899.5	2.35685e+06	2.55516e+08	2.91491e-05	29.1491	2.91491e-08	1.23678e-14	12.3678
2		M	TB, HIV-	9		7441	10000	17441	0.556239	687.563	0.426638	0.00374506		0.419298	0.433979	0.543518	0.569124	671.839	703.49	15.7243	15.9269	5	(neat)	3200	2062.69	6.0241	6848.13	5899.5	2.35685e+06	2.55516e+08	2.68011e-05	26.8011	2.68011e-08	1.13716e-14	11.3716
2		M	TB, HIV-	10		2682	14247	16929	0.172482	213.204	0.158426	0.00280636		0.152926	0.163927	0.165967	0.179039	205.151	221.309	8.05275	8.10555	5	(neat)	3200	639.611	4.92126	2599.38	5899.5	2.35685e+06	2.55516e+08	1.0173e-05	10.173	1.0173e-08	4.31637e-15	4.31637
1		M	TB, HIV-	9		8107	10044	18151	0.59175	731.459	0.446642	0.00369005		0.43941	0.453875	0.578765	0.604907	715.408	747.721	16.0513	16.2625	5	(neat)	3200	2194.38	5.96659	7355.55	5899.5	2.35685e+06	2.55516e+08	2.8787e-05	28.787	2.8787e-08	1.22142e-14	12.2142
2		M	TB, HIV-	11		4031	12372	16403	0.282028	348.614	0.245748	0.00336156		0.239159	0.252336	0.273331	0.290802	337.863	359.459	10.7508	10.8452	5	(neat)	3200	1045.84	3.04692	6864.9	5899.5	2.35685e+06	2.55516e+08	2.68668e-05	26.8668	2.68668e-08	1.13994e-14	11.3994
1		CT	TB, HIV+	10		964	13604	14568	0.0684635	84.6273	0.0661724	0.00205955		0.0621357	0.0702091	0.06415	0.0727956	79.2955	89.9822	5.33182	5.35492	5	(neat)	3200	253.882	3.33778	1521.26	5899.5	2.35685e+06	2.55516e+08	5.95367e-06	5.95367	5.95367e-09	2.52611e-15	2.52611
2		CT	TB, HIV+	12		6001	10520	16521	0.451354	557.916	0.363235	0.00374167		0.355901	0.370568	0.439903	0.462938	543.761	572.235	14.1548	14.3188	5	(neat)	3200	1673.75	6.60502	5068.11	5899.5	2.35685e+06	2.55516e+08	1.98348e-05	19.8348	1.98348e-08	8.41579e-15	8.41579
2		CT	TB, HIV+	13		2738	14347	17085	0.17466	215.896	0.160258	0.00280656		0.154757	0.165758	0.168131	0.181232	207.825	224.02	8.07082	8.12386	5	(neat)	3200	647.689	2.66809	4855.07	5899.5	2.35685e+06	2.55516e+08	1.9001e-05	19.001	1.9001e-08	8.06204e-15	8.06204
1		CT	TB, HIV+	11		1963	12654	14617	0.144212	178.259	0.134296	0.00282024		0.128768	0.139823	0.137847	0.150618	170.392	186.177	7.86759	7.91799	5	(neat)	3200	534.778	3.62582	2949.84	5899.5	2.35685e+06	2.55516e+08	1.15446e-05	11.5446	1.15446e-08	4.89832e-15	4.89832
3		CT	TB, HIV+	3		7746	9459	17205	0.598233	739.473	0.450218	0.00379297		0.442784	0.457652	0.584802	0.611848	722.87	756.301	16.6026	16.8287	5	(neat)	3200	2218.42	5.42888	8172.65	5899.5	2.35685e+06	2.55516e+08	3.19848e-05	31.9848	3.19848e-08	1.3571e-14	13.571
1		CT	TB, HIV+	12		5081	12820	17901	0.33385	412.67	0.283839	0.00336979		0.277234	0.290444	0.32467	0.343115	401.323	424.123	11.3476	11.4528	5	(neat)	3200	1238.01	6.58762	3758.6	5899.5	2.35685e+06	2.55516e+08	1.47098e-05	14.7098	1.47098e-08	6.2413e-15	6.2413
2		M	TB, HIV+	3		5107	12414	17521	0.344575	425.927	0.291479	0.00343321		0.28475	0.298208	0.335123	0.354118	414.243	437.723	11.6843	11.7958	5	(neat)	3200	1277.78	8.77193	2913.34	5899.5	2.35685e+06	2.55516e+08	1.14018e-05	11.4018	1.14018e-08	4.83772e-15	4.83772
1		M	TB, HIV+	13		2788	13425	16213	0.188695	233.244	0.171961	0.00296352		0.166152	0.177769	0.181704	0.195734	224.604	241.946	8.64065	8.70147	5	(neat)	3200	699.733	2.59202	5399.14	5899.5	2.35685e+06	2.55516e+08	2.11303e-05	21.1303	2.11303e-08	8.96549e-15	8.96549
2		M	TB, HIV+	15		2315	10197	12512	0.204595	252.898	0.185022	0.00347154		0.178218	0.191827	0.19628	0.212979	242.621	263.262	10.2772	10.3634	5	(neat)	3200	758.695	7.36377	2060.61	5899.5	2.35685e+06	2.55516e+08	8.06451e-06	8.06451	8.06451e-09	3.42173e-15	3.42173
1		M	TB, HIV+	3		5967	9408	15375	0.491182	607.148	0.388098	0.0039301		0.380395	0.395801	0.478672	0.503851	591.684	622.807	15.4636	15.6595	5	(neat)	3200	1821.44	9.90099	3679.31	5899.5	2.35685e+06	2.55516e+08	1.43995e-05	14.3995	1.43995e-08	6.10965e-15	6.10965
1		CT	OD HIV+	14		6027	11240	17267	0.429318	530.678	0.349047	0.00362751		0.341937	0.356157	0.418455	0.440301	517.25	544.253	13.4278	13.5753	5	(neat)	3200	1592.03	4.37828	7272.41	5899.5	2.35685e+06	2.55516e+08	2.84616e-05	28.4616	2.84616e-08	1.20761e-14	12.0761
2		CT	OD HIV+	16		7715	9599	17314	0.589856	729.118	0.445593	0.00377733		0.43819	0.452997	0.576591	0.6033	712.72	745.736	16.3976	16.618	5	(neat)	3200	2187.35	7.45156	5870.86	5899.5	2.35685e+06	2.55516e+08	2.29764e-05	22.9764	2.29764e-08	9.74879e-15	9.74879
2		CT	OD HIV+	17		6136	10055	16191	0.476386	588.857	0.378976	0.00381262		0.371503	0.386449	0.464424	0.488491	574.072	603.821	14.785	14.964	5	(neat)	3200	1766.57	5.01002	7052.15	5899.5	2.35685e+06	2.55516e+08	2.75996e-05	27.5996	2.75996e-08	1.17104e-14	11.7104
2		CT	OD HIV+	18		2605	14051	16656	0.170077	210.231	0.1564	0.0028145		0.150884	0.161917	0.163559	0.176638	202.174	218.341	8.05668	8.10954	5	(neat)	3200	630.693	6.80272	1854.24	5899.5	2.35685e+06	2.55516e+08	7.25682e-06	7.25682	7.25682e-09	3.07903e-15	3.07903
1		CT	OD HIV+	15		6198	12330	18528	0.407248	503.397	0.334521	0.00346629		0.327727	0.341315	0.39709	0.417509	490.841	516.081	12.5554	12.6842	5	(neat)	3200	1510.19	6.20347	4868.85	5899.5	2.35685e+06	2.55516e+08	1.90549e-05	19.0549	1.90549e-08	8.08492e-15	8.08492
1		CT	OD HIV+	16		5614	11603	17217	0.394634	487.804	0.326073	0.00357261		0.319071	0.333075	0.384297	0.405078	475.027	500.715	12.7771	12.9106	5	(neat)	3200	1463.41	5.13347	5701.46	5899.5	2.35685e+06	2.55516e+08	2.23135e-05	22.3135	2.23135e-08	9.46749e-15	9.46749
3		M	OD HIV+	1		2464	16655	19119	0.137972	170.547	0.128877	0.00242323		0.124127	0.133627	0.132535	0.143439	163.825	177.304	6.72112	6.75787	5	(neat)	3200	511.64	8.4317	1213.61	5899.5	2.35685e+06	2.55516e+08	4.74963e-06	4.74963	4.74963e-09	2.01525e-15	2.01525
2		M	OD HIV+	6		6522	11161	17683	0.460178	568.823	0.368829	0.00362834		0.361717	0.37594	0.448974	0.471509	554.974	582.83	13.8495	14.0064	5	(neat)	3200	1706.47	9.57854	3563.11	5899.5	2.35685e+06	2.55516e+08	1.39447e-05	13.9447	1.39447e-08	5.91668e-15	5.91668
1		M	OD HIV+	4		6135	10857	16992	0.447933	553.687	0.361052	0.00368464		0.35383	0.368274	0.436693	0.4593	539.794	567.738	13.893	14.0509	5	(neat)	3200	1661.06	8.59107	3866.95	5899.5	2.35685e+06	2.55516e+08	1.51339e-05	15.1339	1.51339e-08	6.42122e-15	6.42122
1		M	OD HIV+	17		5466	11456	16922	0.390101	482.201	0.323011	0.00359479		0.315966	0.330057	0.379747	0.400563	469.403	495.134	12.7982	12.9321	5	(neat)	3200	1446.6	4.96032	5832.71	5899.5	2.35685e+06	2.55516e+08	2.28271e-05	22.8271	2.28271e-08	9.68544e-15	9.68544
2		CT	OD HIV-	19		11122	7039	18161	0.94781	1171.58	0.612411	0.00361524		0.605325	0.619497	0.929693	0.966261	1149.19	1194.39	22.3941	22.8073	5	(neat)	3200	3514.75	3.94011	17840.9	5899.5	2.35685e+06	2.55516e+08	6.98227e-05	69.8227	6.98227e-08	2.96254e-14	29.6254
2		CT	OD HIV-	20		7226	9631	16857	0.559779	691.939	0.428665	0.00381166		0.421194	0.436136	0.546788	0.572941	675.881	708.209	16.0586	16.2699	5	(neat)	3200	2075.82	9.05797	4583.41	5899.5	2.35685e+06	2.55516e+08	1.79378e-05	17.9378	1.79378e-08	7.61093e-15	7.61093
1		CT	OD HIV-	18		6279	9787	16066	0.49565	612.67	0.390825	0.00384954		0.38328	0.39837	0.483341	0.508113	597.454	628.076	15.2159	15.4056	5	(neat)	3200	1838.01	5.01505	7329.99	5899.5	2.35685e+06	2.55516e+08	2.86869e-05	28.6869	2.86869e-08	1.21717e-14	12.1717
1		CT	OD HIV-	19		6309	8404	14713	0.560024	692.242	0.428804	0.00408011		0.420807	0.436801	0.54612	0.574123	675.056	709.67	17.1859	17.4282	5	(neat)	3200	2076.73	4.37828	9486.48	5899.5	2.35685e+06	2.55516e+08	3.71267e-05	37.1267	3.71267e-08	1.57527e-14	15.7527
2		CT	OD HIV-	21		9003	8125	17128	0.745769	921.84	0.525631	0.00381545		0.518152	0.533109	0.730127	0.761659	902.506	941.482	19.3346	19.6418	5	(neat)	3200	2765.52	8.91266	6205.83	5899.5	2.35685e+06	2.55516e+08	2.42874e-05	24.2874	2.42874e-08	1.0305e-14	10.305
1		CT	OD HIV-	20		3666	12465	16131	0.257818	318.687	0.227264	0.00329952		0.220797	0.233731	0.249484	0.266222	308.386	329.076	10.3019	10.3884	5	(neat)	3200	956.062	3.28947	5812.86	5899.5	2.35685e+06	2.55516e+08	2.27495e-05	22.7495	2.27495e-08	9.65248e-15	9.65248
2		M	OD HIV-	5		8146	9646	17792	0.612206	756.744	0.457846	0.00373516		0.450525	0.465167	0.598793	0.625801	740.164	773.549	16.5797	16.8052	5	(neat)	3200	2270.23	5.84112	7773.27	5899.5	2.35685e+06	2.55516e+08	3.04218e-05	30.4218	3.04218e-08	1.29078e-14	12.9078
1		M	OD HIV-	21		6296	10432	16728	0.472206	583.691	0.376375	0.00374585		0.369033	0.383717	0.460502	0.484049	569.224	598.33	14.4674	14.6387	5	(neat)	3200	1751.07	5.39957	6485.97	5899.5	2.35685e+06	2.55516e+08	2.53838e-05	25.3838	2.53838e-08	1.07702e-14	10.7702
3		M	OD HIV-	4		3460	13280	16740	0.231542	286.208	0.206691	0.00312971		0.200556	0.212825	0.223839	0.239304	276.686	295.803	9.52128	9.59518	5	(neat)	3200	858.623	7.14286	2404.14	5899.5	2.35685e+06	2.55516e+08	9.40896e-06	9.40896	9.40896e-09	3.99217e-15	3.99217
1		M	OD HIV-	22		7255	9710	16965	0.557996	689.736	0.427645	0.00379837		0.4202	0.43509	0.545073	0.571089	673.761	705.919	15.9746	16.1838	5	(neat)	3200	2069.21	2.30627	17944.2	5899.5	2.35685e+06	2.55516e+08	7.0227e-05	70.227	7.0227e-08	2.9797e-14	29.797
1	NTC			1	NTC 1a	19	17795	17814	0.00106715	1.31909	0.00106658	0.000244559		0.000587241	0.00154591	0.000587414	0.00154711	0.726099	1.91237	0.592994	0.593279
1	NTC			2	NTC 1b	24	13215	13239	0.00181447	2.24286	0.00181283	0.000369706		0.0010882	0.00253745	0.00108879	0.00254067	1.34585	3.14051	0.897004	0.897655
2	NTC			1	NTC 2a	20	15638	15658	0.00127812	1.57987	0.0012773	0.000285431		0.000717858	0.00183675	0.000718115	0.00183844	0.887658	2.27248	0.692217	0.692605
2	NTC			2	NTC 2b	1	17846	17847	5.60334e-05	0.0692625	5.60318e-05	5.60303e-05		-5.37875e-05	0.000165851	-5.3786e-05	0.000165865	-0.0664846	0.205025	0.135747	0.135762
3	ntc			5	ntc	2	17843	17845	0.000112082	0.138544	0.000112076	7.92454e-05		-4.32448e-05	0.000267397	-4.32439e-05	0.000267433	-0.0534535	0.330572	0.191998	0.192028

## Sheet: PRDM1
			Rxn Vol / chip	15	chamber (partition)
			Temp Vol / chip		ul
			Partition Vol	0.000809	ul
			z	1.96	chamber (partition)
									Est C/ul								95% CI		Error bars
			Chip#	Sample ID	+ve partitions (k)	-ve partitions (r)	total partitions (n)	λ	c/ul	P	S		PL	PH	λ L	λ H	95% CI-L (c/µl)	95% CI-H (c/µl)	Error bar -ve	Error bar +ve				Copies/uL, Corrected for dilution	Copies/uL in RT mix (correct for vol used in dPCR)	VOL of purified RNA used for RT (20 uL total)	CONC in Purified RNA from whole blood (COPIES/UL)
Location	Disease group	Run	FORMULAS					#NAME?	#NAME?	#NAME?	#NAME?		#NAME?	#NAME?	#NAME?	#NAME?	#NAME?	#NAME?	=(c/ul) - (95%CI-L)	=(95%CI-L) - (c/ul)	Vol used for dPCR (uL)	Dilution used for dPCR	FAM threshold					transcript length	Mw	copies/ng	ng/uL	ng/L	g/L=	Concentration (M)	Concentration (fM)
CT	TB, HIV-	5	2		4532	12666	17198	0.305872	378.086	0.263519	0.00335929		0.256935	0.270103	0.296971	0.314852	367.085	389.187	11.0017	11.1005	5	(1/10)	4431	3780.86	11342.6	4.27716	53038	5899.5	2.35685e+06	2.55516e+08	0.000207572	207.572	2.07572e-07	8.80716e-14	88.0716
CT	TB, HIV-	5	11		4302	13981	18283	0.268272	331.61	0.235301	0.00313713		0.229152	0.241449	0.260264	0.276346	321.71	341.589	9.89942	9.97934	5	(1/10)	4231	3316.1	9948.3	8.60585	23119.8	5899.5	2.35685e+06	2.55516e+08	9.04828e-05	90.4828	9.04828e-08	3.83914e-14	38.3914
CT	TB, HIV-	5	3		5530	11240	16770	0.400113	494.577	0.329756	0.00363033		0.32264	0.336871	0.389552	0.410786	481.523	507.77	13.0534	13.1928	5	(1/10)	4280	4945.77	14837.3	4.65549	63741.1	5899.5	2.35685e+06	2.55516e+08	0.00024946	249.46	2.4946e-07	1.05845e-13	105.845
CT	TB, HIV-	5	4		4056	13990	18046	0.254581	314.686	0.224759	0.00310732		0.218669	0.230849	0.246756	0.262468	305.013	324.436	9.6729	9.74919	5	(1/10)	3859	3146.86	9440.59	6.34518	29756.7	5899.5	2.35685e+06	2.55516e+08	0.000116457	116.457	1.16457e-07	4.94122e-14	49.4122
CT	TB, HIV-	5	5		3707	14408	18115	0.228957	283.012	0.204637	0.00299748		0.198762	0.210512	0.221597	0.236371	273.915	292.176	9.09701	9.16446	5	(1/10)	4030	2830.12	8490.36	5.56174	30531.3	5899.5	2.35685e+06	2.55516e+08	0.000119489	119.489	1.19489e-07	5.06985e-14	50.6985
M	TB, HIV-	5	12		2573	14894	17467	0.159355	196.978	0.147306	0.00268163		0.14205	0.152562	0.15321	0.165538	189.382	204.621	7.59587	7.64284	5	(1/10)	3250	1969.78	5909.33	2.59202	45596.4	5899.5	2.35685e+06	2.55516e+08	0.000178448	178.448	1.78448e-07	7.57146e-14	75.7146
M	TB, HIV-	5	6		7209	9609	16818	0.55975	691.903	0.428648	0.00381606		0.421168	0.436127	0.546744	0.572927	675.827	708.191	16.0765	16.2883	5	(1/10)	3860	6919.03	20757.1	6.0241	68913.5	5899.5	2.35685e+06	2.55516e+08	0.000269703	269.703	2.69703e-07	1.14434e-13	114.434
M	TB, HIV-	5	7		4904	12891	17795	0.322388	398.502	0.275583	0.00334943		0.269018	0.282148	0.313367	0.331492	387.351	409.755	11.1514	11.2529	5	(1/10)	3495	3985.02	11955.1	4.92126	48585.4	5899.5	2.35685e+06	2.55516e+08	0.000190146	190.146	1.90146e-07	8.06779e-14	80.6779
M	TB, HIV-	1	13		14453	4814	19267	1.38687	1714.3	0.750143	0.00311897		0.74403	0.756256	1.36269	1.41164	1684.42	1744.92	29.8791	30.6192	5	(neat)	4146	1714.3	5142.89	5.96659	17239	5899.5	2.35685e+06	2.55516e+08	6.74671e-05	67.4671	6.74671e-08	2.8626e-14	28.626
M	TB, HIV-	2	15		15196	1211	16407	2.60626	3221.58	0.92619	0.00204123		0.922189	0.930191	2.55348	2.66199	3156.34	3290.47	65.2488	68.886	5	(neat)	4084	3221.58	9664.75	3.04692	63439.4	5899.5	2.35685e+06	2.55516e+08	0.000248279	248.279	2.48279e-07	1.05344e-13	105.344
M	TB, HIV+	3	1		3803	11919	15722	0.276927	342.308	0.24189	0.00341524		0.235196	0.248584	0.268136	0.285796	331.442	353.271	10.8664	10.9628	5	(1/10)	4564	3423.08	10269.2	3.33778	61533.3	5899.5	2.35685e+06	2.55516e+08	0.000240819	240.819	2.40819e-07	1.02178e-13	102.178
CT	TB, HIV+	2	12		12282	5154	17436	1.21876	1506.51	0.704405	0.0034557		0.697632	0.711178	1.19611	1.24194	1478.5	1535.16	28.0038	28.653	5	(neat)	4199	1506.51	4519.52	6.60502	13685.1	5899.5	2.35685e+06	2.55516e+08	5.35586e-05	53.5586	5.35586e-08	2.27247e-14	22.7247
CT	TB, HIV+	4	19		1670	15908	17578	0.099826	123.394	0.0950051	0.00221163		0.0906703	0.0993399	0.0950476	0.104627	117.488	129.329	5.90657	5.93493	5	(1/20)	3819	2467.89	7403.66	2.66809	55497.8	5899.5	2.35685e+06	2.55516e+08	0.000217199	217.199	2.17199e-07	9.21563e-14	92.1563
CT	TB, HIV+	5	13		3699	14269	17968	0.230503	284.923	0.205866	0.0030164		0.199954	0.211778	0.223086	0.237976	275.755	294.16	9.16836	9.23687	5	(1/10)	3140	2849.23	8547.7	3.62582	47149.1	5899.5	2.35685e+06	2.55516e+08	0.000184525	184.525	1.84525e-07	7.8293e-14	78.293
CT	TB, HIV+	1	11		13513	4203	17716	1.43867	1778.33	0.762757	0.003196		0.756493	0.769021	1.41261	1.46543	1746.12	1811.41	32.2144	33.0764	5	(neat)	4240	1778.33	5334.99	5.42888	19654.1	5899.5	2.35685e+06	2.55516e+08	7.69192e-05	76.9192	7.69192e-08	3.26364e-14	32.6364
CT	TB, HIV+	1	12		16257	860	17117	2.9909	3697.03	0.949758	0.00166966		0.946485	0.95303	2.92779	3.05825	3619.03	3780.28	77.9992	83.2546	5	(neat)	4312	3697.03	11091.1	6.58762	33672.5	5899.5	2.35685e+06	2.55516e+08	0.000131782	131.782	1.31782e-07	5.59145e-14	55.9145
CT	TB, HIV+	2	14		1440	17076	18516	0.0809613	100.076	0.0777706	0.00196813		0.073913	0.0816281	0.0767871	0.0851529	94.9161	105.257	5.15959	5.18122	5	(1/20)	4165.36	2001.51	6004.54	8.77193	13690.4	5899.5	2.35685e+06	2.55516e+08	5.35792e-05	53.5792	5.35792e-08	2.27334e-14	22.7334
M	TB, HIV+	1	3		14993	812	15805	2.96858	3669.45	0.948624	0.00175602		0.945182	0.952066	2.90374	3.03792	3589.29	3755.16	80.153	85.713	5	(neat)	4719	3669.45	11008.3	2.59202	84940.3	5899.5	2.35685e+06	2.55516e+08	0.000332426	332.426	3.32426e-07	1.41047e-13	141.047
M	TB, HIV+	2	3		17595	190	17785	4.53909	5610.74	0.989317	0.000770887		0.987806	0.990828	4.4068	4.69158	5447.22	5799.23	163.515	188.491	5	(neat)	4396	5610.74	16832.2	7.36377	45716.3	5899.5	2.35685e+06	2.55516e+08	0.000178917	178.917	1.78917e-07	7.59137e-14	75.9137
CT	TB, HIV+	1	14		14635	1005	15640	2.74484	3392.89	0.935742	0.00196076		0.931899	0.939585	2.68676	2.80651	3321.08	3469.12	71.8006	76.2299	5	(neat)	3928	3392.89	10178.7	9.90099	20560.9	5899.5	2.35685e+06	2.55516e+08	8.04679e-05	80.4679	8.04679e-08	3.41422e-14	34.1422
CT	OD HIV+	2	16		15806	714	16520	3.14144	3883.12	0.95678	0.00158214		0.953679	0.959881	3.07215	3.2159	3797.47	3975.15	85.6507	92.0304	5	(neat)	4154	3883.12	11649.4	4.37828	53214.3	5899.5	2.35685e+06	2.55516e+08	0.000208262	208.262	2.08262e-07	8.83644e-14	88.3644
CT	OD HIV+	1	15		14863	818	15681	2.95334	3650.61	0.947835	0.0017757		0.944355	0.951315	2.88876	3.02239	3570.77	3735.96	79.8357	85.3502	5	(neat)	3882	3650.61	10951.8	7.45156	29394.7	5899.5	2.35685e+06	2.55516e+08	0.00011504	115.04	1.1504e-07	4.88111e-14	48.8111
CT	OD HIV+	2	17		13087	1735	14822	2.14511	2651.55	0.882944	0.00264064		0.877769	0.88812	2.10184	2.19033	2598.07	2707.45	53.4805	55.8994	5	(neat)	5666	2651.55	7954.65	5.01002	31755	5899.5	2.35685e+06	2.55516e+08	0.000124278	124.278	1.24278e-07	5.27304e-14	52.7304
CT	OD HIV+	2	18		14365	1246	15611	2.52804	3124.89	0.920184	0.00216903		0.915933	0.924436	2.47614	2.58277	3060.75	3192.55	64.1459	67.6577	5	(neat)	4900	3124.89	9374.68	6.80272	27561.5	5899.5	2.35685e+06	2.55516e+08	0.000107866	107.866	1.07866e-07	4.5767e-14	45.767
CT	OD HIV+	1	16		16191	1801	17992	2.30159	2844.98	0.8999	0.00223756		0.895514	0.904286	2.25871	2.34639	2791.97	2900.35	53.0034	55.3783	5	(neat)	4276	2844.98	8534.93	6.20347	27516.6	5899.5	2.35685e+06	2.55516e+08	0.00010769	107.69	1.0769e-07	4.56924e-14	45.6924
M	OD HIV+	2	11		15531	1387	16918	2.50124	3091.76	0.918016	0.00210918		0.913882	0.92215	2.45204	2.55298	3030.95	3155.72	60.8091	63.956	5	(neat)	4933	3091.76	9275.28	5.13347	36136.5	5899.5	2.35685e+06	2.55516e+08	0.000141425	141.425	1.41425e-07	6.00061e-14	60.0061
M	OD HIV+	5	1		967	16110	17077	0.0582923	72.0548	0.0566259	0.00176866		0.0531593	0.0600924	0.0546244	0.0619737	67.5209	76.6054	4.53389	4.55058	5	(1/10)	4239	720.548	2161.64	8.4317	5127.42	5899.5	2.35685e+06	2.55516e+08	2.00669e-05	20.0669	2.00669e-08	8.51428e-15	8.51428
M	OD HIV+	2	5		12699	3546	16245	1.52196	1881.29	0.781717	0.00324097		0.775365	0.78807	1.49328	1.5515	1845.83	1917.8	35.4584	36.5057	5	(neat)	4600	1881.29	5643.88	9.57854	11784.4	5899.5	2.35685e+06	2.55516e+08	4.612e-05	46.12	4.612e-08	1.95685e-14	19.5685
M	OD HIV+	2	6		13542	854	14396	2.82477	3491.69	0.940678	0.00196883		0.936819	0.944537	2.76175	2.89204	3413.79	3574.83	77.9009	83.1425	5	(neat)	4796	3491.69	10475.1	8.59107	24385.9	5899.5	2.35685e+06	2.55516e+08	9.54378e-05	95.4378	9.54378e-08	4.04938e-14	40.4938
M	OD HIV+	1	17		12992	3229	16221	1.61413	1995.22	0.800937	0.00313513		0.794792	0.807082	1.58373	1.64549	1957.64	2033.98	37.5798	38.7582	5	(neat)	5071	1995.22	5985.66	4.96032	24134.2	5899.5	2.35685e+06	2.55516e+08	9.44526e-05	94.4526	9.44526e-08	4.00758e-14	40.0758
CT	OD HIV-	2	19		15615	1829	17444	2.25523	2787.67	0.89515	0.00231958		0.890604	0.899697	2.21278	2.29956	2735.2	2842.47	52.4685	54.7948	5	(neat)	5055	2787.67	8363.02	3.94011	42450.7	5899.5	2.35685e+06	2.55516e+08	0.000166137	166.137	1.66137e-07	7.0491e-14	70.491
CT	OD HIV-	5	9		3160	15087	18247	0.190167	235.065	0.173179	0.00280129		0.167689	0.17867	0.183549	0.19683	226.883	243.3	8.18118	8.23569	5	(1/10)	4027	2350.65	7051.94	9.05797	15570.7	5899.5	2.35685e+06	2.55516e+08	6.09381e-05	60.9381	6.09381e-08	2.58557e-14	25.8557
CT	OD HIV-	2	20		12691	3039	15730	1.64404	2032.19	0.806802	0.00314789		0.800632	0.812972	1.6126	1.6765	1993.33	2072.31	38.8581	40.1194	5	(neat)	3866	2032.19	6096.57	5.01505	24313.1	5899.5	2.35685e+06	2.55516e+08	9.51528e-05	95.1528	9.51528e-08	4.03729e-14	40.3729
CT	OD HIV-	1	19		14883	804	15687	2.97099	3672.42	0.948747	0.00176061		0.945297	0.952198	2.90583	3.04069	3591.88	3758.58	80.5432	86.1594	5	(neat)	4600	3672.42	11017.3	4.37828	50326.9	5899.5	2.35685e+06	2.55516e+08	0.000196961	196.961	1.96961e-07	8.35697e-14	83.5697
CT	OD HIV-	4	21		2703	14983	17686	0.165857	205.015	0.152833	0.00270569		0.14753	0.158136	0.159617	0.172137	197.301	212.777	7.71366	7.7621	5	(1/20)	4152.63	4100.3	12300.9	8.91266	27603.2	5899.5	2.35685e+06	2.55516e+08	0.000108029	108.029	1.08029e-07	4.58362e-14	45.8362
CT	OD HIV-	1	20		16159	938	17097	2.90291	3588.27	0.945137	0.00174152		0.941723	0.94855	2.84255	2.96714	3513.66	3667.67	74.6073	79.4012	5	(neat)	3882	3588.27	10764.8	3.28947	65450	5899.5	2.35685e+06	2.55516e+08	0.000256148	256.148	2.56148e-07	1.08682e-13	108.682
M	OD HIV-	2	4		13138	2699	15837	1.76947	2187.23	0.829576	0.00298784		0.82372	0.835432	1.73568	1.80443	2145.47	2230.45	41.7616	43.222	5	(neat)	5518	2187.23	6561.68	5.84112	22467.2	5899.5	2.35685e+06	2.55516e+08	8.79286e-05	87.9286	8.79286e-08	3.73077e-14	37.3077
M	OD HIV-	1	21		13527	1517	15044	2.29424	2835.9	0.899162	0.00245498		0.894351	0.903974	2.24763	2.34314	2778.28	2896.34	57.6199	60.4377	5	(neat)	3200	2835.9	8507.71	5.39957	31512.5	5899.5	2.35685e+06	2.55516e+08	0.000123329	123.329	1.23329e-07	5.23278e-14	52.3278
M	OD HIV-	1	22		16547	1289	17836	2.62735	3247.65	0.92773	0.00193883		0.92393	0.931531	2.57611	2.68137	3184.31	3314.42	63.3456	66.768	5	(neat)	4278.02	3247.65	9742.96	7.14286	27280.3	5899.5	2.35685e+06	2.55516e+08	0.000106765	106.765	1.06765e-07	4.53e-14	45.3
M	OD HIV-	2	22		14501	2181	16682	2.03455	2514.89	0.86926	0.00261008		0.864145	0.874376	1.99616	2.07446	2467.45	2564.23	47.4453	49.3393	5	(neat)	5834	2514.89	7544.67	2.30627	65427.4	5899.5	2.35685e+06	2.55516e+08	0.000256059	256.059	2.56059e-07	1.08645e-13	108.645
		3	2	NTC	16	17651	17667	0.000906054	1.11997	0.000905643	0.000226308		0.000462079	0.00134921	0.000462186	0.00135012	0.571305	1.66887	0.548662	0.548906
		4	22	NTC	13	17658	17671	0.000735939	0.90969	0.000735669	0.000203963		0.000335902	0.00113544	0.000335958	0.00113608	0.415276	1.4043	0.494414	0.494612
		5	10	NTC	2	17020	17022	0.000117502	0.145243	0.000117495	8.30766e-05		-4.53352e-05	0.000280325	-4.53342e-05	0.000280365	-0.0560373	0.346557	0.201281	0.201313
		1	1	NTC 1a	73	16824	16897	0.00432965	5.35186	0.00432029	0.000504559		0.00333136	0.00530923	0.00333692	0.00532337	4.12475	6.58019	1.22711	1.22833
		1	2	NTC 1b	55	16472	16527	0.00333344	4.12044	0.00332789	0.000447985		0.00244984	0.00420594	0.00245284	0.00421481	3.03194	5.2099	1.0885	1.08946
		2	1	NTC 2a	41	16683	16724	0.00245458	3.03409	0.00245157	0.000382401		0.00170206	0.00320107	0.00170351	0.00320621	2.1057	3.96317	0.928387	0.929085
		2	2	NTC 2b	7	17912	17919	0.000390723	0.48297	0.000390647	0.000147622		0.000101308	0.000679985	0.000101313	0.000680217	0.125233	0.840812	0.357738	0.357841

## Sheet: ARG1
			Rxn Vol / chip	15	chamber (partition)
			Temp Vol / chip		ul
			Partition Vol	0.000809	ul
			z	1.96	chamber (partition)
									Est C/ul								95% CI		Error bars
			Chip#	Sample ID	+ve partitions (k)	-ve partitions (r)	total partitions (n)	λ	c/ul	P	S		PL	PH	λ L	λ H	95% CI-L (c/µl)	95% CI-H (c/µl)	Error bar -ve	Error bar +ve				Copies/uL in RT mix (correct for vol used in dPCR)	VOL of purified RNA used for RT (20 uL total)	CONC in Purified RNA from whole blood (COPIES/UL)
Location	Disease group	dPCR Run	FORMULAS					#NAME?	#NAME?	#NAME?	#NAME?		#NAME?	#NAME?	#NAME?	#NAME?	#NAME?	#NAME?	=(c/ul) - (95%CI-L)	=(95%CI-L) - (c/ul)	Vol used for dPCR (uL)	Dilution used for dPCR	FAM threshold				transcript length	Mw	copies/ng	ng/uL	ng/L	g/L=	Concentration (M)	Concentration (fM)
CT	TB, HIV-	3	2		7150	11086	18236	0.497715	615.222	0.392082	0.00361531		0.384996	0.399168	0.486126	0.509439	600.897	629.715	14.3248	14.4928	5	(neat)	4000	1845.67	4.27716	8630.33	1487	594056	1.01373e+09	8.51343e-06	8.51343	8.51343e-09	1.4331e-14	14.331
CT	TB, HIV-	1	3		1117	16802	17919	0.0643637	79.5595	0.0623361	0.00180608		0.0587962	0.065876	0.0605955	0.0681461	74.9018	84.2349	4.65777	4.67539	5	(neat)	4000	238.679	8.60585	554.689	1487	594056	1.01373e+09	5.47175e-07	0.547175	5.47175e-10	9.21083e-16	0.921083
CT	TB, HIV-	2	6		1402	15341	16743	0.0874513	108.098	0.0837365	0.00214068		0.0795408	0.0879322	0.0828826	0.092041	102.451	113.771	5.64736	5.67328	5	(neat)	4000	324.294	4.65549	1393.17	1487	594056	1.01373e+09	1.3743e-06	1.3743	1.3743e-09	2.31341e-15	2.31341
CT	TB, HIV-	1	8		1982	14741	16723	0.126152	155.936	0.118519	0.00249945		0.11362	0.123418	0.12061	0.131725	149.085	162.825	6.8507	6.88888	5	(neat)	4000	467.808	6.34518	1474.53	1487	594056	1.01373e+09	1.45456e-06	1.45456	1.45456e-09	2.44852e-15	2.44852
CT	TB, HIV-	1	9		8257	7959	16216	0.711695	879.722	0.509188	0.00392577		0.501494	0.516883	0.69614	0.727496	860.494	899.254	19.2281	19.5319	5	(neat)	4000	2639.17	5.56174	9490.44	1487	594056	1.01373e+09	9.36188e-06	9.36188	9.36188e-09	1.57592e-14	15.7592
M	TB, HIV-	2	7		2041	15117	17158	0.126645	156.545	0.118953	0.00247146		0.114109	0.123797	0.121162	0.132158	149.767	163.36	6.77753	6.8149	5	(neat)	4000	469.634	2.59202	3623.69	1487	594056	1.01373e+09	3.57461e-06	3.57461	3.57461e-09	6.01729e-15	6.01729
M	TB, HIV-	1	10		1027	14053	15080	0.0705335	87.186	0.0681034	0.00205148		0.0640825	0.0721244	0.066228	0.0748576	81.864	92.531	5.32197	5.34498	5	(neat)	4000	261.558	6.0241	868.372	1487	594056	1.01373e+09	8.5661e-07	0.85661	8.5661e-10	1.44197e-15	1.44197
M	TB, HIV-	2	8		5623	11108	16731	0.409598	506.301	0.336083	0.0036519		0.328925	0.34324	0.398874	0.420437	493.046	519.7	13.2551	13.3988	5	(neat)	4000	1518.9	4.92126	6172.82	1487	594056	1.01373e+09	6.08921e-06	6.08921	6.08921e-09	1.02502e-14	10.2502
M	TB, HIV-	3	3		821	16833	17654	0.0476211	58.8642	0.046505	0.00158485		0.0433987	0.0496113	0.0443686	0.0508843	54.8438	62.8977	4.02041	4.03353	5	(neat)	4000	176.593	5.96659	591.938	1487	594056	1.01373e+09	5.8392e-07	0.58392	5.8392e-10	9.82937e-16	0.982937
M	TB, HIV-	1	11		636	17308	17944	0.036087	44.6069	0.0354436	0.0013803		0.0327382	0.038149	0.0332861	0.0388957	41.1448	48.0788	3.46214	3.47186	5	(neat)	4000	133.821	3.04692	878.399	1487	594056	1.01373e+09	8.665e-07	0.8665	8.665e-10	1.45862e-15	1.45862
CT	TB, HIV+	1	12		6132	8797	14929	0.528895	653.764	0.410744	0.00402645		0.402852	0.418636	0.515591	0.542378	637.319	670.43	16.445	16.6667	5	(neat)	4000	1961.29	3.33778	11752.1	1487	594056	1.01373e+09	1.15929e-05	11.5929	1.15929e-08	1.95147e-14	19.5147
CT	TB, HIV+	2	10		5002	13674	18676	0.311743	385.344	0.26783	0.00324036		0.261479	0.274181	0.303106	0.320455	374.668	396.113	10.6761	10.7691	5	(neat)	4000	1156.03	6.60502	3500.46	1487	594056	1.01373e+09	3.45304e-06	3.45304	3.45304e-09	5.81265e-15	5.81265
CT	TB, HIV+	2	11		8121	9025	17146	0.641766	793.284	0.473638	0.00381315		0.466164	0.481112	0.627667	0.656067	775.856	810.961	17.4278	17.677	5	(neat)	4000	2379.85	2.66809	17839.4	1487	594056	1.01373e+09	1.75977e-05	17.5977	1.75977e-08	2.9623e-14	29.623
CT	TB, HIV+	1	13		3781	13430	17211	0.248058	306.623	0.219685	0.00315597		0.213499	0.225871	0.240162	0.256016	296.863	316.46	9.7601	9.83778	5	(neat)	4000	919.868	3.62582	5073.99	1487	594056	1.01373e+09	5.00526e-06	5.00526	5.00526e-09	8.42556e-15	8.42556
CT	TB, HIV+	1	14		1210	15972	17182	0.0730251	90.2659	0.0704225	0.00195192		0.0665968	0.0742483	0.068918	0.0771492	85.1891	95.3637	5.07682	5.09775	5	(neat)	4000	270.798	5.42888	997.619	1487	594056	1.01373e+09	9.84105e-07	0.984105	9.84105e-10	1.65659e-15	1.65659
CT	TB, HIV+	3	4		308	16390	16698	0.0186176	23.0131	0.0184453	0.00104128		0.0164044	0.0204862	0.0165405	0.020699	20.4456	25.5859	2.5675	2.57284	5	(neat)	4000	69.0392	6.58762	209.603	1487	594056	1.01373e+09	2.06764e-07	0.206764	2.06764e-10	3.48054e-16	0.348054
M	TB, HIV+	1	4		3289	13766	17055	0.214242	264.823	0.192847	0.00302105		0.186925	0.198768	0.206932	0.221605	255.788	273.924	9.03486	9.10139	5	(neat)	4000	794.468	8.77193	1811.39	1487	594056	1.01373e+09	1.78685e-06	1.78685	1.78685e-09	3.00788e-15	3.00788
M	TB, HIV+	2	13		2216	15525	17741	0.133427	164.928	0.124908	0.00248218		0.120043	0.129773	0.127883	0.139002	158.075	171.819	6.85304	6.89124	5	(neat)	4000	494.784	2.59202	3817.75	1487	594056	1.01373e+09	3.76604e-06	3.76604	3.76604e-09	6.33953e-15	6.33953
M	TB, HIV+	2	14		5313	12362	17675	0.357524	441.933	0.300594	0.00344886		0.293834	0.307354	0.347905	0.367236	430.044	453.938	11.8895	12.005	5	(neat)	4000	1325.8	7.36377	3600.87	1487	594056	1.01373e+09	3.55209e-06	3.55209	3.55209e-09	5.97939e-15	5.97939
M	TB, HIV+	1	5		7374	8682	16056	0.614831	759.988	0.459268	0.00393283		0.451559	0.466976	0.600676	0.629189	742.492	777.736	17.4966	17.7478	5	(neat)	4000	2279.97	9.90099	4605.53	1487	594056	1.01373e+09	4.54314e-06	4.54314	4.54314e-09	7.64766e-15	7.64766
CT	OD HIV+	2	15		6109	10821	16930	0.447599	553.274	0.360839	0.00369091		0.353605	0.368073	0.436344	0.458981	539.362	567.344	13.9118	14.0702	5	(neat)	4000	1659.82	4.37828	7582.06	1487	594056	1.01373e+09	7.47936e-06	7.47936	7.47936e-09	1.25903e-14	12.5903
CT	OD HIV+	1	15		5042	12552	17594	0.337678	417.402	0.286575	0.00340887		0.279894	0.293256	0.328356	0.347087	405.879	429.032	11.5224	11.6309	5	(neat)	4000	1252.2	7.45156	3360.92	1487	594056	1.01373e+09	3.31539e-06	3.31539	3.31539e-09	5.58094e-15	5.58094
CT	OD HIV+	2	16		1167	16861	18028	0.0669228	82.7229	0.0647326	0.00183255		0.0611408	0.0683244	0.0630898	0.0707706	77.9849	87.4791	4.738	4.75623	5	(neat)	4000	248.169	5.01002	990.69	1487	594056	1.01373e+09	9.7727e-07	0.97727	9.7727e-10	1.64508e-15	1.64508
CT	OD HIV+	2	17		10729	6990	17719	0.930157	1149.76	0.605508	0.00367163		0.598312	0.612705	0.912079	0.948568	1127.42	1172.52	22.3459	22.7573	5	(neat)	4000	3449.28	6.80272	10140.9	1487	594056	1.01373e+09	1.00035e-05	10.0035	1.00035e-08	1.68394e-14	16.8394
CT	OD HIV+	1	16		15751	833	16584	2.99116	3697.35	0.949771	0.00169607		0.946447	0.953095	2.92708	3.05963	3618.14	3782	79.2144	84.6406	5	(neat)	4000	11092.1	6.20347	35760.8	1487	594056	1.01373e+09	3.52764e-05	35.2764	3.52764e-08	5.93822e-14	59.3822
CT	OD HIV+	1	17		3160	13143	16303	0.21546	266.329	0.193829	0.00309592		0.187761	0.199897	0.207961	0.223015	257.059	275.668	9.26917	9.3392	5	(neat)	4000	798.986	5.13347	3112.85	1487	594056	1.01373e+09	3.07068e-06	3.07068	3.07068e-09	5.16901e-15	5.16901
M	OD HIV+	3	1		16668	165	16833	4.62515	5717.12	0.990198	0.000759349		0.98871	0.991686	4.48379	4.78983	5542.39	5920.68	174.731	203.562	5	(neat)	4000	17151.4	8.4317	40683	1487	594056	1.01373e+09	4.01319e-05	40.1319	4.01319e-08	6.75558e-14	67.5558
M	OD HIV+	2	4		4404	13589	17993	0.280722	346.999	0.244762	0.00320525		0.23848	0.251044	0.272438	0.289075	336.759	357.324	10.2397	10.3252	5	(neat)	4000	1041	9.57854	2173.6	1487	594056	1.01373e+09	2.14416e-06	2.14416	2.14416e-09	3.60935e-15	3.60935
M	OD HIV+	1	7		16215	1654	17869	2.37987	2941.74	0.907437	0.00216808		0.903188	0.911687	2.33498	2.42687	2886.26	2999.84	55.4836	58.0916	5	(neat)	4000	8825.23	8.59107	20545.1	1487	594056	1.01373e+09	2.02668e-05	20.2668	2.02668e-08	3.4116e-14	34.116
M	OD HIV+	2	18		8970	8122	17092	0.744034	919.696	0.524807	0.00381978		0.51732	0.532294	0.728402	0.759915	900.373	939.326	19.3231	19.63	5	(neat)	4000	2759.09	4.96032	11124.6	1487	594056	1.01373e+09	1.09739e-05	10.9739	1.09739e-08	1.84729e-14	18.4729
CT	OD HIV-	2	19		16897	1535	18432	2.48556	3072.38	0.916721	0.00203517		0.912732	0.92071	2.43877	2.53464	3014.55	3133.05	57.8326	60.6718	5	(neat)	4000	9217.15	3.94011	46786.2	1487	594056	1.01373e+09	4.61525e-05	46.1525	4.61525e-08	7.76904e-14	77.6904
CT	OD HIV-	1	18		2477	13450	15927	0.169037	208.945	0.155522	0.00287159		0.149894	0.16115	0.162394	0.175724	200.734	217.211	8.21106	8.26597	5	(neat)	4000	626.836	9.05797	1384.05	1487	594056	1.01373e+09	1.3653e-06	1.3653	1.3653e-09	2.29827e-15	2.29827
CT	OD HIV-	1	19		2337	14399	16736	0.150403	185.913	0.139639	0.00267928		0.134388	0.14489	0.144318	0.156526	178.391	193.481	7.52182	7.56787	5	(neat)	4000	557.738	5.01505	2224.26	1487	594056	1.01373e+09	2.19413e-06	2.19413	2.19413e-09	3.69347e-15	3.69347
CT	OD HIV-	2	20		7995	9022	17017	0.634547	784.359	0.469824	0.00382592		0.462325	0.477323	0.620502	0.648792	766.999	801.968	17.3608	17.6081	5	(neat)	4000	2353.08	4.37828	10748.9	1487	594056	1.01373e+09	1.06033e-05	10.6033	1.06033e-08	1.78489e-14	17.8489
CT	OD HIV-	1	20		8880	8142	17022	0.737471	911.583	0.521678	0.00382874		0.514173	0.529182	0.721904	0.753284	892.341	931.13	19.2424	19.5467	5	(neat)	4000	2734.75	8.91266	6136.78	1487	594056	1.01373e+09	6.05365e-06	6.05365	6.05365e-09	1.01904e-14	10.1904
CT	OD HIV-	2	21		3634	13591	17225	0.236954	292.897	0.210972	0.0031087		0.204879	0.217065	0.229261	0.244706	283.389	302.48	9.50874	9.58246	5	(neat)	4000	878.692	3.28947	5342.45	1487	594056	1.01373e+09	5.27008e-06	5.27008	5.27008e-09	8.87134e-15	8.87134
M	OD HIV-	2	3		2637	16355	18992	0.149484	184.776	0.138848	0.00250914		0.13393	0.143766	0.14379	0.155211	177.737	191.856	7.03906	7.07938	5	(neat)	4000	554.329	5.84112	1898.02	1487	594056	1.01373e+09	1.87231e-06	1.87231	1.87231e-09	3.15174e-15	3.15174
M	OD HIV-	1	21		4854	10522	15376	0.37934	468.899	0.315687	0.0037483		0.30834	0.323033	0.368661	0.390133	455.7	482.242	13.1998	13.3422	5	(neat)	4000	1406.7	5.39957	5210.41	1487	594056	1.01373e+09	5.13983e-06	5.13983	5.13983e-09	8.65209e-15	8.65209
M	OD HIV-	2	22		9253	8884	18137	0.713702	882.203	0.510173	0.00371191		0.502897	0.517448	0.698958	0.728666	863.978	900.7	18.2245	18.4973	5	(neat)	4000	2646.61	7.14286	7410.5	1487	594056	1.01373e+09	7.31012e-06	7.31012	7.31012e-09	1.23054e-14	12.3054
M	OD HIV-	1	22		17103	1313	18416	2.64091	3264.41	0.928703	0.00189616		0.924987	0.93242	2.59009	2.69444	3201.6	3330.58	62.8106	66.1739	5	(neat)	4000	9793.22	2.30627	84926.8	1487	594056	1.01373e+09	8.37764e-05	83.7764	8.37764e-08	1.41024e-13	141.024
		3	5	NTC	9	17879	17888	0.000503257	0.622073	0.000503131	0.000167668		0.000174501	0.00083176	0.000174517	0.000832106	0.215719	1.02856	0.406354	0.406488
		1	1	NTC 1a	3	17010	17013	0.000176351	0.217987	0.000176336	0.000101799		-2.31893e-05	0.000375861	-2.31891e-05	0.000375931	-0.0286639	0.464687	0.246651	0.2467
		1	2	NTC 1b	11	17971	17982	0.00061191	0.756378	0.000611723	0.000184385		0.000250328	0.000973117	0.00025036	0.000973591	0.309468	1.20345	0.44691	0.447072
		2	2	NTC 2a	5	18156	18161	0.000275353	0.340362	0.000275315	0.000123108		3.4024e-05	0.000516606	3.40246e-05	0.00051674	0.0420576	0.638739	0.298305	0.298377
		2	1	NTC 2B	32	17510	17542	0.00182586	2.25693	0.00182419	0.000322181		0.00119272	0.00245567	0.00119343	0.00245869	1.47519	3.03917	0.78174	0.782235

## Sheet: FCGR1A
			Rxn Vol / chip	15	chamber (partition)
			Temp Vol / chip		ul
			Partition Vol	0.000809	ul
			z	1.96	chamber (partition)
									Est C/ul								95% CI		Error bars
			Chip#	Sample ID	+ve partitions (k)	-ve partitions (r)	total partitions (n)	λ	c/ul	P	S		PL	PH	λ L	λ H	95% CI-L (c/µl)	95% CI-H (c/µl)	Error bar -ve	Error bar +ve				Copies/uL in RT mix (correct fordilution used in dPCR)	Copies/uL in RT mix (correct for vol used in dPCR)	VOL of purified RNA used for RT (20 uL total)	CONC in Purified RNA from whole blood (COPIES/UL)
Site	Group	DPCR Run	FORMULAS					#NAME?	#NAME?	#NAME?	#NAME?		#NAME?	#NAME?	#NAME?	#NAME?	#NAME?	#NAME?	=(c/ul) - (95%CI-L)	=(95%CI-L) - (c/ul)	Vol used for dPCR (uL)	Dilution used for dPCR	FAM threshold					transcript length	Mw	copies/ng	ng/uL	ng/L	g/L=	Concentration (M)	Concentration (fM)
CT	TB, HIV-	1	1		5907	12280	18187	0.392735	485.458	0.324792	0.00347249		0.317986	0.331599	0.382706	0.402866	473.06	497.981	12.3974	12.523	2.5	(1/10)	3000	4854.58	29127.5	8.60585	67692.2	2268	906066	6.64647e+08	0.000101847	101.847	1.01847e-07	1.12406e-13	112.406
CT	TB, HIV-	1	2		7274	10364	17638	0.531717	657.253	0.412405	0.00370661		0.40514	0.41967	0.519429	0.544158	642.063	672.631	15.1892	15.3782	2.5	(1/20)	3000	13145.1	78870.3	4.30293	366589	2269	906466	6.64354e+08	0.000551798	551.798	5.51798e-07	6.08736e-13	608.736
CT	TB, HIV-	1	16		10229	6173	16402	0.977218	1207.93	0.623643	0.00378285		0.616229	0.631058	0.957709	0.997115	1183.82	1232.53	24.1148	24.5947	2.5	(1/10)	3000	12079.3	72476	8.96057	161766	2270	906865	6.64061e+08	0.000243602	243.602	2.43602e-07	2.6862e-13	268.62
CT	TB, HIV-	3	3		5378	12418	17796	0.359827	444.78	0.302203	0.00344233		0.295456	0.30895	0.350204	0.369543	432.885	456.789	11.8943	12.0099	2.5	(1/20)	3000	8895.59	53373.5	5.45256	195774	2271	907264	6.63769e+08	0.000294943	294.943	2.94943e-07	3.25091e-13	325.091
CT	TB, HIV-	2	17		7677	10484	18161	0.549426	679.142	0.422719	0.00366564		0.415534	0.429904	0.537057	0.56195	663.853	694.623	15.2891	15.4806	2.5	(1/20)	3000	13582.8	81497.1	6.34518	256879	2272	907664	6.63477e+08	0.000387171	387.171	3.87171e-07	4.26557e-13	426.557
M	TB, HIV-	3	9		14235	3184	17419	1.69942	2100.65	0.817211	0.0029284		0.811471	0.822951	1.66851	1.73133	2062.43	2140.08	38.2171	39.4364	2.5	(neat)	3000	2100.65	12603.9	5.0813	49608.9	2273	908064	6.63185e+08	7.4804e-05	74.804	7.4804e-08	8.23775e-14	82.3775
M	TB, HIV-	3	11		2256	15644	17900	0.134713	166.518	0.126034	0.00248064		0.121171	0.130896	0.129165	0.140292	159.661	173.414	6.85759	6.89585	2.5	(1/20)	3000	3330.36	19982.2	7.23589	55230.8	2274	908463	6.62893e+08	8.33177e-05	83.3177	8.33177e-08	9.17128e-14	91.7128
M	TB, HIV-	3	13		3913	14226	18139	0.242993	300.362	0.215723	0.00305405		0.209737	0.221709	0.23539	0.250655	290.964	309.833	9.39858	9.47059	2.5	(1/20)	3000	6007.24	36043.5	2.59202	278111	2275	908862	6.62602e+08	0.000419726	419.726	4.19726e-07	4.61815e-13	461.815
M	TB, HIV-	3	18		15174	1632	16806	2.33193	2882.48	0.902892	0.00228409		0.898415	0.907369	2.28686	2.37913	2826.77	2940.83	55.7111	58.341	2.5	(neat)	3000	2882.48	17294.9	9.29368	37218.6	2276	909262	6.62311e+08	5.61951e-05	56.1951	5.61951e-08	6.1803e-14	61.803
M	TB, HIV-	3	15		3292	13605	16897	0.216699	267.86	0.194827	0.00304695		0.188855	0.200799	0.209309	0.224143	258.726	277.062	9.13435	9.20235	2.5	(1/10)	3000	2678.6	16071.6	3.04692	105494	2277	909662	6.6202e+08	0.000159352	159.352	1.59352e-07	1.75177e-13	175.177
CT	TB, HIV+	1	4		3476	13999	17475	0.221785	274.148	0.198913	0.00301969		0.192994	0.204831	0.214424	0.229201	265.049	283.314	9.09894	9.16642	2.5	(1/20)	3000	5482.95	32897.7	3.33778	197123	2278	910061	6.61729e+08	0.000297891	297.891	2.97891e-07	3.27331e-13	327.331
CT	TB, HIV+	1	5		6253	11853	18106	0.423662	523.686	0.345355	0.00353366		0.338429	0.352281	0.413138	0.434298	510.678	536.834	13.0089	13.1472	2.5	(1/20)	3000	10473.7	62842.4	6.60502	190287	2279	910460	6.61439e+08	0.000287686	287.686	2.87686e-07	3.15979e-13	315.979
CT	TB, HIV+	1	6		10032	7728	17760	0.832099	1028.55	0.564865	0.00372017		0.557573	0.572156	0.815481	0.848998	1008.01	1049.44	20.5415	20.8887	2.5	(1/10)	3000	10285.5	61713.1	2.66809	462602	2280	910860	6.61149e+08	0.000699694	699.694	6.99694e-07	7.68168e-13	768.168
CT	TB, HIV+	2	7		9459	8074	17533	0.775436	958.511	0.539497	0.00376429		0.532119	0.546875	0.759541	0.791587	938.864	978.476	19.6472	19.9646	2.5	(1/20)	3000	19170.2	115021	6.09756	377270	2281	911260	6.60859e+08	0.000570878	570.878	5.70878e-07	6.26472e-13	626.472
CT	TB, HIV+	2	8		5683	12134	17817	0.384142	474.835	0.318965	0.00349172		0.312121	0.325809	0.374143	0.394242	462.476	487.32	12.3596	12.4844	2.5	(1/10)	3000	4748.35	28490.1	5.01505	113619	2282	911659	6.60569e+08	0.000172001	172.001	1.72001e-07	1.88668e-13	188.668
CT	TB, HIV+	2	3		15294	2383	17677	2.0039	2477.01	0.865192	0.00256868		0.860157	0.870227	1.96724	2.04197	2431.69	2524.06	45.3227	47.0479	2.5	(neat)	3000	2477.01	14862.1	4.24088	70089.6	2283	912058	6.6028e+08	0.000106151	106.151	1.06151e-07	1.16386e-13	116.386
M	TB, HIV+	3	10		5116	12672	17788	0.339129	419.196	0.28761	0.00339389		0.280958	0.294262	0.329835	0.348511	407.707	430.792	11.4886	11.5964	2.5	(1/20)	3000	8383.91	50303.5	4.24809	236829	2284	912458	6.59991e+08	0.000358836	358.836	3.58836e-07	3.93263e-13	393.263
M	TB, HIV+	3	12		3639	15334	18973	0.212944	263.219	0.191799	0.00285835		0.186197	0.197401	0.206036	0.2199	254.68	271.817	8.5389	8.5983	2.5	(1/20)	3000	5264.38	31586.3	7.07214	89326.1	2285	912858	6.59702e+08	0.000135404	135.404	1.35404e-07	1.48329e-13	148.329
M	TB, HIV+	3	20		16017	1865	17882	2.26053	2794.23	0.895705	0.00228563		0.891225	0.900185	2.21848	2.30444	2742.25	2848.5	51.986	54.2687	2.5	(neat)	3000	2794.23	16765.4	2.59202	129362	2286	913257	6.59414e+08	0.000196177	196.177	1.96177e-07	2.1481e-13	214.81
M	TB, HIV+	3	18		2260	15768	18028	0.133944	165.567	0.125361	0.00246616		0.120527	0.130194	0.128432	0.139485	158.754	172.417	6.81244	6.85019	2.5	(1/20)	3000	3311.34	19868	7.36377	53961.5	2287	913656	6.59125e+08	8.18684e-05	81.8684	8.18684e-08	8.96052e-14	89.6052
CT	LTBI, HIV-	1	3		6681	10789	17470	0.481958	595.745	0.382427	0.00367682		0.37522	0.389634	0.470356	0.493696	581.405	610.254	14.3407	14.509	2.5	(neat)	3000	595.745	3574.47	7.11238	10051.4	2288	914056	6.58837e+08	1.52563e-05	15.2563	1.52563e-08	1.66908e-14	16.6908
CT	LTBI, HIV-	1	10		10805	6870	17675	0.944987	1168.09	0.611315	0.0036665		0.604129	0.618502	0.926667	0.963649	1145.45	1191.16	22.6453	23.0679	2.5	(neat)	3000	1168.09	7008.56	7.33138	19119.3	2289	914456	6.58549e+08	2.90325e-05	29.0325	2.90325e-08	3.17484e-14	31.7484
CT	LTBI, HIV-	1	4		13360	4254	17614	1.42083	1756.28	0.758488	0.00322489		0.752167	0.764808	1.395	1.44735	1724.35	1789.07	31.9346	32.7815	2.5	(neat)	3000	1756.28	10537.7	3.43643	61329.5	2290	914855	6.58262e+08	9.31688e-05	93.1688	9.31688e-08	1.0184e-13	101.84
CT	LTBI, HIV-	1	7		12940	4897	17837	1.29265	1597.84	0.725458	0.00334156		0.718909	0.732008	1.26908	1.3168	1568.7	1627.69	29.142	29.8457	2.5	(neat)	3000	1597.84	9587.04	6.78426	28262.6	2291	915254	6.57974e+08	4.29539e-05	42.9539	4.29539e-08	4.69311e-14	46.9311
CT	LTBI, HIV-	1	20		4021	11948	15969	0.290085	358.573	0.2518	0.00343477		0.245068	0.258533	0.281128	0.299124	347.5	369.745	11.0724	11.1725	2.5	(neat)	3000	358.573	2151.44	7.48503	5748.64	2292	915654	6.57687e+08	8.74069e-06	8.74069	8.74069e-09	9.54584e-15	9.54584
M	LTBI, HIV-	2	13		10644	6231	16875	0.996296	1231.52	0.630756	0.00371506		0.623474	0.638037	0.976768	1.01621	1207.38	1256.14	24.1386	24.6194	2.5	(neat)	3000	1231.52	7389.1	5.20833	28374.1	2293	916054	6.57401e+08	4.31611e-05	43.1611	4.31611e-08	4.71163e-14	47.1163
M	LTBI, HIV-	2	12		6912	12111	19023	0.451535	558.139	0.36335	0.00348717		0.356515	0.370184	0.440856	0.462328	544.94	571.481	13.1995	13.342	2.5	(neat)	3000	558.139	3348.84	5.56174	12042.4	2294	916453	6.57114e+08	1.83262e-05	18.3262	1.83262e-08	1.99969e-14	19.9969
M	LTBI, HIV-	2	16		9290	8038	17328	0.768143	949.497	0.536127	0.00378843		0.528701	0.543552	0.752263	0.78428	929.868	969.444	19.6297	19.9465	2.5	(neat)	3000	949.497	5696.98	6.36132	17911.3	2295	916852	6.56828e+08	2.72694e-05	27.2694	2.72694e-08	2.97424e-14	29.7424
M	LTBI, HIV-	2	21		7829	8752	16581	0.638975	789.833	0.472167	0.00387695		0.464568	0.479766	0.624682	0.653476	772.165	807.758	17.6683	17.9245	2.5	(neat)	3000	789.833	4739	8.78735	10786	2296	917252	6.56542e+08	1.64285e-05	16.4285	1.64285e-08	1.79105e-14	17.9105
M	LTBI, HIV-	2	2		11263	4629	15892	1.23347	1524.69	0.708721	0.00360415		0.701657	0.715786	1.20951	1.25803	1495.07	1555.04	29.6202	30.3474	2.5	(neat)	3000	1524.69	9148.15	6.53595	27993.3	2297	917652	6.56256e+08	4.26561e-05	42.6561	4.26561e-08	4.6484e-14	46.484
CT	LTBI, HIV+	1	5		15052	3129	18181	1.75966	2175.11	0.827897	0.00279945		0.82241	0.833384	1.72828	1.79206	2136.32	2215.16	38.7936	40.0507	2.5	(neat)	3000	2175.11	13050.7	8.97666	29076.9	2298	918051	6.5597e+08	4.43265e-05	44.3265	4.43265e-08	4.82833e-14	48.2833
CT	LTBI, HIV+	1	21		15973	1008	16981	2.82413	3490.89	0.94064	0.00181334		0.937085	0.944194	2.76598	2.88587	3419.01	3567.2	71.8788	76.318	2.5	(neat)	3000	3490.89	20945.3	9.04159	46331	2299	918450	6.55685e+08	7.06605e-05	70.6605	7.06605e-08	7.69345e-14	76.9345
CT	LTBI, HIV+	1	22		11355	5317	16672	1.14282	1412.63	0.681082	0.00360949		0.674007	0.688157	1.12088	1.16525	1385.51	1440.36	27.1207	27.7291	2.5	(neat)	3000	1412.63	8475.81	6.68449	25359.6	2300	918850	6.554e+08	3.86934e-05	38.6934	3.86934e-08	4.21106e-14	42.1106
CT	LTBI, HIV+	2	11		15579	2037	17616	2.15733	2666.66	0.884366	0.00240937		0.879644	0.889089	2.1173	2.19903	2617.18	2718.2	49.4775	51.5408	2.5	(neat)	3000	2666.66	16000	4.29553	74495.9	2301	919250	6.55115e+08	0.000113714	113.714	1.13714e-07	1.23703e-13	123.703
CT	LTBI, HIV+	2	10		15186	3218	18404	1.74381	2155.51	0.825147	0.00279992		0.819659	0.830635	1.7129	1.7757	2117.31	2194.93	38.199	39.4172	2.5	(neat)	3000	2155.51	12933.1	6.74764	38333.6	2302	919649	6.5483e+08	5.85397e-05	58.5397	5.85397e-08	6.36544e-14	63.6544
M	LTBI, HIV+	2	13		13403	2716	16119	1.78084	2201.28	0.831503	0.00294821		0.825725	0.837282	1.74712	1.81573	2159.6	2244.42	41.6804	43.135	2.5	(neat)	3000	2201.28	13207.7	7.47384	35343.8	2303	920048	6.54546e+08	5.39974e-05	53.9974	5.39974e-08	5.86898e-14	58.6898
M	LTBI, HIV+	2	19		3163	14088	17251	0.202547	250.367	0.183352	0.00294614		0.177577	0.189126	0.195501	0.209643	241.657	259.138	8.70952	8.77133	2.5	(1/10)	3000	2503.67	15022	7.34214	40919.9	2304	920448	6.54262e+08	6.25437e-05	62.5437	6.25437e-08	6.79492e-14	67.9492
M	LTBI, HIV+	2	9		3547	13333	16880	0.235887	291.579	0.21013	0.00313571		0.203984	0.216276	0.228136	0.243699	281.998	301.235	9.58084	9.65569	2.5	(1/10)	3000	2915.79	17494.7	7.98722	43806.8	2305	920848	6.53978e+08	6.69851e-05	66.9851	6.69851e-08	7.27429e-14	72.7429
M	LTBI, HIV+	2	15		17611	1271	18882	2.69841	3335.48	0.932687	0.00182345		0.929113	0.936261	2.64667	2.75296	3271.54	3402.92	63.9471	67.4366	2.5	(neat)	3000	3335.48	20012.9	4.70367	85094.8	2306	921247	6.53694e+08	0.000130175	130.175	1.30175e-07	1.41303e-13	141.303
M	LTBI, HIV+	3	14		3030	13774	16804	0.198834	245.778	0.180314	0.00296574		0.174501	0.186127	0.191768	0.205951	237.043	254.575	8.73488	8.79705	2.5	(1/10)	3000	2457.78	14746.7	5.18672	56863.1	2307	921646	6.53411e+08	8.70251e-05	87.0251	8.70251e-08	9.44235e-14	94.4235
		3	20	NTC	2	17488	17490	0.000114358	0.141357	0.000114351	8.08538e-05		-4.41224e-05	0.000272824	-4.41214e-05	0.000272862	-0.0545382	0.337283	0.195895	0.195926
		3	12	ntc	3	17493	17496	0.000171482	0.211968	0.000171468	9.89885e-05		-2.25496e-05	0.000365485	-2.25494e-05	0.000365552	-0.0278732	0.451857	0.239842	0.239888
		3	1	NTC 1a	1	19280	19281	5.18659e-05	0.0641111	5.18645e-05	5.18632e-05		-4.97873e-05	0.000153516	-4.97861e-05	0.000153528	-0.0615403	0.189775	0.125651	0.125664
		3	2	NTC 1b	1	17665	17666	5.66075e-05	0.0699722	5.66059e-05	5.66043e-05		-5.43385e-05	0.00016755	-5.43371e-05	0.000167564	-0.0671657	0.207125	0.137138	0.137153
		3	1	NTC 2a	1	15948	15949	6.27018e-05	0.0775053	6.26999e-05	6.26979e-05		-6.0188e-05	0.000185588	-6.01862e-05	0.000185605	-0.0743958	0.229425	0.151901	0.15192

## Sheet: ZNF296
			Rxn Vol / chip	15	chamber (partition)
			Temp Vol / chip		ul
			Partition Vol	0.000809	ul
			z	1.96	chamber (partition)
									Est C/ul								95% CI		Error bars
			Chip#	Sample ID	+ve partitions (k)	-ve partitions (r)	total partitions (n)	λ	c/ul	P	S		PL	PH	λ L	λ H	95% CI-L (c/µl)	95% CI-H (c/µl)	Error bar -ve	Error bar +ve				Copies/uL in RT mix (correct fordilution used in dPCR)	Copies/uL in RT mix (correct for vol used in dPCR)	VOL of purified RNA used for RT (20 uL total)	CONC in Purified RNA from whole blood (COPIES/UL)
Site	Group	dPCR Run	FORMULAS					#NAME?	#NAME?	#NAME?	#NAME?		#NAME?	#NAME?	#NAME?	#NAME?	#NAME?	#NAME?	=(c/ul) - (95%CI-L)	=(95%CI-L) - (c/ul)	Vol used for dPCR (uL)	Dilution used for dPCR	FAM threshold					transcript length	Mw	copies/ng	ng/uL	ng/L	g/L=	Concentration (M)	Concentration (fM)
CT	TB, HIV-	1	3		2916	12891	15807	0.203923	252.069	0.184475	0.00308505		0.178429	0.190522	0.196536	0.211366	242.937	261.268	9.13121	9.19916	2.5	(neat)	2025	252.069	1512.41	8.60585	3514.84	1762	703919	8.55516e+08	4.10845e-06	4.10845	4.10845e-09	5.83654e-15	5.83654
CT	TB, HIV-	3	7		4211	12149	16360	0.297592	367.852	0.257396	0.00341812		0.250697	0.264096	0.288611	0.306655	356.751	379.054	11.1016	11.2022	2.5	(neat)	2025	367.852	2207.11	4.30293	10258.7	1762	703919	8.55516e+08	1.19912e-05	11.9912	1.19912e-08	1.70349e-14	17.0349
CT	TB, HIV-	2	6		5809	10794	16603	0.430593	532.253	0.349877	0.00370137		0.342622	0.357131	0.419496	0.441815	518.536	546.124	13.7171	13.871	5	(neat)	2025	532.253	1596.76	8.96057	3563.97	1762	703919	8.55516e+08	4.16587e-06	4.16587	4.16587e-09	5.91811e-15	5.91811
CT	TB, HIV-	1	4		3458	15508	18966	0.201292	248.816	0.182326	0.00280367		0.176831	0.187821	0.194594	0.208035	240.536	257.151	8.2794	8.33523	2.5	(neat)	1874.7	248.816	1492.89	5.45256	5475.94	1762	703919	8.55516e+08	6.40074e-06	6.40074	6.40074e-09	9.093e-15	9.093
CT	TB, HIV-	1	17		3818	14218	18036	0.237861	294.019	0.211688	0.00304177		0.205726	0.21765	0.230327	0.245453	284.705	303.402	9.3132	9.3839	2.5	(neat)	2025	294.019	1764.11	6.34518	5560.48	1762	703919	8.55516e+08	6.49956e-06	6.49956	6.49956e-09	9.23339e-15	9.23339
M	TB, HIV-	3	8		3225	13013	16238	0.221405	273.678	0.198608	0.0031308		0.192472	0.204745	0.213777	0.229092	264.249	283.179	9.42888	9.50135	5	(neat)	2025	273.678	821.033	5.0813	3231.59	1762	703919	8.55516e+08	3.77735e-06	3.77735	3.77735e-09	5.36618e-15	5.36618
M	TB, HIV-	1	12		6670	11937	18607	0.443895	548.696	0.358467	0.00351557		0.351577	0.365358	0.433212	0.454694	535.49	562.044	13.2057	13.3483	2.5	(neat)	2025	548.696	3292.18	7.23589	9099.57	1762	703919	8.55516e+08	1.06364e-05	10.6364	1.06364e-08	1.51102e-14	15.1102
M	TB, HIV-	2	13		2964	12841	15805	0.207683	256.716	0.187536	0.00310489		0.18145	0.193621	0.200221	0.215202	247.492	266.009	9.2242	9.29355	2.5	(neat)	2025	256.716	1540.3	2.59202	11884.9	1762	703919	8.55516e+08	1.38921e-05	13.8921	1.38921e-08	1.97354e-14	19.7354
M	TB, HIV-	3	9		3199	13399	16598	0.214102	264.65	0.192734	0.00306168		0.186733	0.198735	0.206696	0.221563	255.496	273.873	9.15464	9.22295	5	(neat)	2025	264.65	793.951	9.29368	1708.58	1762	703919	8.55516e+08	1.99714e-06	1.99714	1.99714e-09	2.83717e-15	2.83717
M	TB, HIV-	1	16		3400	15346	18746	0.200126	247.374	0.181372	0.00281432		0.175856	0.186888	0.19341	0.206887	239.073	255.731	8.30111	8.35723	2.5	(neat)	2025	247.374	1484.24	3.04692	9742.58	1762	703919	8.55516e+08	1.1388e-05	11.388	1.1388e-08	1.61779e-14	16.1779
CT	TB, HIV+	3	2		1565	14809	16374	0.10046	124.178	0.0955784	0.00229767		0.0910749	0.100082	0.0954926	0.105451	118.038	130.348	6.13968	6.17032	5	(neat)	2288	124.178	372.533	3.33778	2232.21	1762	703919	8.55516e+08	2.6092e-06	2.6092	2.6092e-09	3.70668e-15	3.70668
CT	TB, HIV+	2	7		6069	11239	17308	0.431779	533.719	0.350647	0.00362704		0.343538	0.357756	0.420891	0.442787	520.26	547.326	13.459	13.6071	2.5	(neat)	2025	533.719	3202.32	6.60502	9696.61	1762	703919	8.55516e+08	1.13342e-05	11.3342	1.13342e-08	1.61016e-14	16.1016
CT	TB, HIV+	3	3		3630	15308	18938	0.212795	263.035	0.191678	0.0028603		0.186072	0.197284	0.205883	0.219755	254.491	271.637	8.54344	8.6029	5	(neat)	2025	263.035	789.104	2.66809	5915.12	1762	703919	8.55516e+08	6.91409e-06	6.91409	6.91409e-09	9.82229e-15	9.82229
CT	TB, HIV+	1	8		3255	14735	17990	0.19959	246.713	0.180934	0.00287014		0.175308	0.186559	0.192746	0.206482	238.252	255.232	8.46068	8.51899	2.5	(neat)	2025	246.713	1480.28	6.09756	4855.3	1762	703919	8.55516e+08	5.67529e-06	5.67529	5.67529e-09	8.06242e-15	8.06242
CT	TB, HIV+	2	9		6230	12920	19150	0.393526	486.435	0.325326	0.00338549		0.318691	0.331962	0.383739	0.40341	474.338	498.653	12.0979	12.2174	2.5	(neat)	2025	486.435	2918.61	5.01505	11639.4	1762	703919	8.55516e+08	1.36051e-05	13.6051	1.36051e-08	1.93277e-14	19.3277
CT	TB, HIV+	3	10		5900	8457	14357	0.529243	654.194	0.410949	0.00410619		0.402901	0.418997	0.515673	0.543	637.42	671.199	16.7743	17.005	5	(neat)	2025	654.194	1962.58	4.24088	9255.54	1762	703919	8.55516e+08	1.08187e-05	10.8187	1.08187e-08	1.53692e-14	15.3692
M	TB, HIV+	3	4		4237	12667	16904	0.28855	356.675	0.250651	0.00333336		0.244117	0.257184	0.279869	0.297307	345.945	367.499	10.7305	10.8244	5	(neat)	2025	356.675	1070.03	4.24809	5037.68	1762	703919	8.55516e+08	5.88847e-06	5.88847	5.88847e-09	8.36526e-15	8.36526
M	TB, HIV+	3	5		3867	13344	17211	0.254482	314.563	0.224682	0.00318142		0.218446	0.230917	0.246471	0.262557	304.662	324.545	9.90166	9.98162	5	(neat)	2025	314.563	943.69	7.07214	2668.76	1762	703919	8.55516e+08	3.11947e-06	3.11947	3.11947e-09	4.43157e-15	4.43157
M	TB, HIV+	3	6		4113	10378	14491	0.33384	412.657	0.283831	0.00374532		0.276491	0.291172	0.323642	0.344143	400.051	425.393	12.6056	12.7355	5	(neat)	2025	412.657	1237.97	2.59202	9552.19	1762	703919	8.55516e+08	1.11654e-05	11.1654	1.11654e-08	1.58618e-14	15.8618
M	TB, HIV+	3	11		4780	13669	18449	0.29988	370.679	0.259093	0.00322569		0.25277	0.265415	0.291383	0.30845	360.176	381.273	10.5032	10.5932	5	(neat)	2025	370.679	1112.04	7.36377	3020.3	1762	703919	8.55516e+08	3.53038e-06	3.53038	3.53038e-09	5.01532e-15	5.01532
CT	LTBI, HIV-	1	19		6622	12221	18843	0.432986	535.211	0.35143	0.00347795		0.344613	0.358247	0.42253	0.443552	522.287	548.272	12.9241	13.0607	2.5	(neat)	1900	535.211	3211.27	7.11238	9030.08	1762	703919	8.55516e+08	1.05551e-05	10.5551	1.05551e-08	1.49948e-14	14.9948
CT	LTBI, HIV-	2	3		5499	11100	16599	0.402397	497.401	0.331285	0.00365326		0.324125	0.338445	0.391747	0.413163	484.236	510.708	13.1653	13.3071	2.5	(neat)	2025	497.401	2984.41	7.33138	8141.46	1762	703919	8.55516e+08	9.51643e-06	9.51643	9.51643e-09	1.35192e-14	13.5192
CT	LTBI, HIV-	2	4		5460	12092	17552	0.372624	460.598	0.311076	0.00349426		0.304227	0.317924	0.362732	0.382615	448.37	472.948	12.2276	12.3498	2.5	(neat)	2025	460.598	2763.59	3.43643	16084.1	1762	703919	8.55516e+08	1.88004e-05	18.8004	1.88004e-08	2.67082e-14	26.7082
CT	LTBI, HIV-	1	20		4069	12499	16568	0.281824	348.362	0.245594	0.00334408		0.23904	0.252148	0.273174	0.290551	337.669	359.148	10.693	10.7863	2.5	(neat)	2025	348.362	2090.17	6.78426	6161.82	1762	703919	8.55516e+08	7.20246e-06	7.20246	7.20246e-09	1.02319e-14	10.2319
CT	LTBI, HIV-	2	18		7079	10551	17630	0.513381	634.588	0.401531	0.00369194		0.394295	0.408768	0.501363	0.525546	619.731	649.625	14.8562	15.0369	2.5	(neat)	2025	634.588	3807.53	7.48503	10173.7	1762	703919	8.55516e+08	1.18919e-05	11.8919	1.18919e-08	1.68938e-14	16.8938
M	LTBI, HIV-	3	12		9234	5930	15164	0.9389	1160.57	0.608942	0.0039628		0.601175	0.616709	0.919233	0.958962	1136.26	1185.37	24.3103	24.798	5	(neat)	2025	1160.57	3481.71	5.20833	13369.8	1762	703919	8.55516e+08	1.56277e-05	15.6277	1.56277e-08	2.2201e-14	22.201
M	LTBI, HIV-	1	9		4055	13212	17267	0.267672	330.867	0.234841	0.00322593		0.228518	0.241164	0.259442	0.275969	320.695	341.124	10.1724	10.2568	2.5	(neat)	2025	330.867	1985.2	5.56174	7138.79	1762	703919	8.55516e+08	8.34443e-06	8.34443	8.34443e-09	1.18542e-14	11.8542
M	LTBI, HIV-	1	10		6739	11693	18432	0.455098	562.544	0.365614	0.00354733		0.358661	0.372567	0.444198	0.466118	549.07	576.166	13.4737	13.6222	2.5	(neat)	2025	562.544	3375.26	6.36132	10611.8	1762	703919	8.55516e+08	1.2404e-05	12.404	1.2404e-08	1.76214e-14	17.6214
M	LTBI, HIV-	2	20		5128	11987	17115	0.356133	440.213	0.29962	0.00350158		0.292757	0.306483	0.346381	0.36598	428.16	452.386	12.0537	12.1724	2.5	(neat)	2025	440.213	2641.28	8.78735	6011.55	1762	703919	8.55516e+08	7.02681e-06	7.02681	7.02681e-09	9.98242e-15	9.98242
M	LTBI, HIV-	1	21		6333	10484	16817	0.47254	584.104	0.376583	0.00373633		0.36926	0.383906	0.460862	0.484356	569.668	598.71	14.4356	14.6062	2.5	(neat)	2025	584.104	3504.62	6.53595	10724.1	1762	703919	8.55516e+08	1.25353e-05	12.5353	1.25353e-08	1.78079e-14	17.8079
CT	LTBI, HIV+	3	1		10492	6428	16920	0.967833	1196.33	0.620095	0.00373135		0.612781	0.627408	0.948765	0.987271	1172.76	1220.36	23.5696	24.0277	5	(neat)	2025	1196.33	3589	8.97666	7996.29	1762	703919	8.55516e+08	9.34674e-06	9.34674	9.34674e-09	1.32781e-14	13.2781
CT	LTBI, HIV+	1	6		6932	10360	17292	0.512292	633.241	0.400879	0.00372684		0.393574	0.408184	0.500173	0.524559	618.261	648.404	14.9796	15.1634	2.5	(neat)	2025	633.241	3799.44	9.04159	8404.37	1762	703919	8.55516e+08	9.82374e-06	9.82374	9.82374e-09	1.39558e-14	13.9558
CT	LTBI, HIV+	2	21		4607	11315	15922	0.341573	422.216	0.289348	0.00359368		0.282304	0.296392	0.33171	0.351533	410.025	434.528	12.1912	12.3127	2.5	(neat)	2025	422.216	2533.29	6.68449	7579.62	1762	703919	8.55516e+08	8.8597e-06	8.8597	8.8597e-09	1.25862e-14	12.5862
CT	LTBI, HIV+	2	22		7303	10052	17355	0.546109	675.042	0.420801	0.00374749		0.413456	0.428146	0.533507	0.558872	659.465	690.818	15.5769	15.7757	2.5	(neat)	2025	675.042	4050.25	4.29553	18858	1762	703919	8.55516e+08	2.20428e-05	22.0428	2.20428e-08	3.13144e-14	31.3144
CT	LTBI, HIV+	1	7		6894	10952	17846	0.488257	603.532	0.386305	0.00364478		0.379161	0.393449	0.476684	0.499966	589.226	618.005	14.3057	14.4733	2.5	(neat)	2025	603.532	3621.19	6.74764	10733.2	1762	703919	8.55516e+08	1.25459e-05	12.5459	1.25459e-08	1.78229e-14	17.8229
M	LTBI, HIV+	1	11		5479	12183	17662	0.371374	459.053	0.310214	0.00348071		0.303392	0.317036	0.361532	0.381313	446.888	471.339	12.1653	12.2862	2.5	(neat)	2025	459.053	2754.32	7.47384	7370.56	1762	703919	8.55516e+08	8.61533e-06	8.61533	8.61533e-09	1.22391e-14	12.2391
M	LTBI, HIV+	1	22		5179	12538	17717	0.345761	427.393	0.292318	0.00341705		0.285621	0.299016	0.336341	0.35527	415.749	439.147	11.6433	11.754	2.5	(neat)	2025	427.393	2564.36	7.34214	6985.3	1762	703919	8.55516e+08	8.16502e-06	8.16502	8.16502e-09	1.15994e-14	11.5994
M	LTBI, HIV+	2	10		4854	12780	17634	0.321947	397.957	0.275264	0.00336348		0.268671	0.281856	0.312892	0.331085	386.764	409.253	11.1931	11.2953	2.5	(neat)	2025	397.957	2387.74	7.98722	5978.91	1762	703919	8.55516e+08	6.98866e-06	6.98866	6.98866e-09	9.92821e-15	9.92821
M	LTBI, HIV+	2	11		4734	13170	17904	0.307083	379.583	0.26441	0.00329596		0.25795	0.27087	0.298339	0.315904	368.775	390.487	10.8082	10.9035	2.5	(neat)	2025	379.583	2277.5	4.70367	9683.92	1762	703919	8.55516e+08	1.13194e-05	11.3194	1.13194e-08	1.60805e-14	16.0805
M	LTBI, HIV+	1	15		6394	11919	18313	0.429477	530.874	0.349151	0.00352263		0.342247	0.356055	0.418925	0.440142	517.831	544.057	13.0437	13.1828	2.5	(neat)	2025	530.874	3185.25	5.18672	12282.3	1762	703919	8.55516e+08	1.43566e-05	14.3566	1.43566e-08	2.03953e-14	20.3953
2a		2	1	NTC 2a	16	17042	17058	0.000938416	1.15997	0.000937976	0.000234384		0.000478584	0.00139737	0.000478698	0.00139835	0.591716	1.72849	0.568255	0.568517
2b		2	2	NTC 2b	0	9140	9140	0	0	0	0		0	0	0	0	0	0	0	0
		1	1	NTC 1a	7	17488	17495	0.000400194	0.494678	0.000400114	0.000151199		0.000103765	0.000696464	0.00010377	0.000696706	0.12827	0.861195	0.366408	0.366517
		1	2	NTC 1b	76	18264	18340	0.00415256	5.13295	0.00414395	0.000474357		0.00321421	0.00507369	0.00321938	0.0050866	3.97946	6.28752	1.15349	1.15457
		3	13	NTC	90	17642	17732	0.00508849	6.28986	0.00507557	0.000533653		0.00402961	0.00612153	0.00403775	0.00614034	4.99104	7.59004	1.29882	1.30018

## Sheet: C1QB
			Rxn Vol / chip	15	chamber (partition)
			Temp Vol / chip		ul
			Partition Vol	0.000809	ul
			z	1.96	chamber (partition)
									Est C/ul								95% CI		Error bars
			Chip#	Sample ID	+ve partitions (k)	-ve partitions (r)	total partitions (n)	λ	c/ul	P	S		PL	PH	λ L	λ H	95% CI-L (c/µl)	95% CI-H (c/µl)	Error bar -ve	Error bar +ve				Copies/uL in RT mix (correct fordilution used in dPCR)	Copies/uL in RT mix (correct for vol used in dPCR)	VOL of purified RNA used for RT (20 uL total)	CONC in Purified RNA from whole blood (COPIES/UL)
Location	Disease group	dPCR Run	FORMULAS					#NAME?	#NAME?	#NAME?	#NAME?		#NAME?	#NAME?	#NAME?	#NAME?	#NAME?	#NAME?	=(c/ul) - (95%CI-L)	=(95%CI-L) - (c/ul)	Vol used for dPCR (uL)	Dilution used for dPCR	FAM threshold					transcript length	Mw	copies/ng	ng/uL	ng/L	g/L=	Concentration (M)	Concentration (fM)
CT	TB, HIV-	2	4		10872	7204	18076	0.919949	1137.14	0.601461	0.00364157		0.594323	0.608598	0.902198	0.93802	1115.2	1159.48	21.9414	22.3379	2.5	(neat)	4250	1137.14	6822.86	8.60585	15856.3	1044	417078	1.44389e+09	1.09817e-05	10.9817	1.09817e-08	2.633e-14	26.33
CT	TB, HIV-	1	4		13750	4091	17841	1.47271	1820.41	0.770697	0.00314729		0.764528	0.776865	1.44616	1.49998	1787.59	1854.12	32.8139	33.7088	2.5	(neat)	4250	1820.41	10922.4	4.30293	50767.5	1044	417078	1.44389e+09	3.51603e-05	35.1603	3.51603e-08	8.43015e-14	84.3015
CT	TB, HIV-	1	14		11061	6452	17513	0.998553	1234.31	0.631588	0.00364505		0.624444	0.638732	0.979347	1.01814	1210.56	1258.51	23.7411	24.206	2.5	(neat)	4250	1234.31	7405.83	8.96057	16529.8	1044	417078	1.44389e+09	1.14481e-05	11.4481	1.14481e-08	2.74484e-14	27.4484
CT	TB, HIV-	2	5		8852	9296	18148	0.668976	826.917	0.487767	0.00371044		0.480495	0.49504	0.654878	0.683275	809.491	844.593	17.4261	17.6753	2.5	(neat)	4250	826.917	4961.5	5.45256	18198.8	1044	417078	1.44389e+09	1.2604e-05	12.604	1.2604e-08	3.02198e-14	30.2198
CT	TB, HIV-	1	15		17243	1060	18303	2.8488	3521.38	0.942086	0.00172654		0.938702	0.94547	2.79201	2.909	3451.18	3595.8	70.1956	74.4232	2.5	(neat)	4250	3521.38	21128.3	6.34518	66596.3	1044	417078	1.44389e+09	4.61229e-05	46.1229	4.61229e-08	1.10586e-13	110.586
M	TB, HIV-	2	16		3418	14215	17633	0.215474	266.347	0.193841	0.00297694		0.188006	0.199676	0.208263	0.222739	257.432	275.326	8.91436	8.97911	2.5	(neat)	4250	266.347	1598.08	5.0813	6290.04	1044	417078	1.44389e+09	4.35632e-06	4.35632	4.35632e-09	1.04449e-14	10.4449
M	TB, HIV-	2	12		7793	10073	17866	0.573041	708.332	0.436192	0.00371014		0.42892	0.443464	0.560226	0.586023	692.491	724.379	15.8409	16.0466	2.5	(neat)	4250	708.332	4249.99	7.23589	11747	1044	417078	1.44389e+09	8.13566e-06	8.13566	8.13566e-09	1.95063e-14	19.5063
M	TB, HIV-	4	1		1423	16498	17921	0.082734	102.267	0.0794041	0.00201964		0.0754455	0.0833626	0.0784433	0.0870433	96.9633	107.594	5.30373	5.32658	5	(1/20)	4250	2045.34	6136.02	2.59202	47345.6	1044	417078	1.44389e+09	3.27903e-05	32.7903	3.27903e-08	7.86191e-14	78.6191
M	TB, HIV-	3	6		4008	13963	17971	0.252348	311.926	0.223026	0.00310524		0.21694	0.229112	0.244546	0.260213	302.281	321.647	9.64496	9.72081	5	(neat)	4250	311.926	935.779	9.29368	2013.8	1044	417078	1.44389e+09	1.3947e-06	1.3947	1.3947e-09	3.34399e-15	3.34399
M	TB, HIV-	2	15		8380	9713	18093	0.62206	768.925	0.463163	0.00370709		0.455897	0.470428	0.608616	0.635687	752.307	785.769	16.6179	16.8443	2.5	(neat)	4250	768.925	4613.55	3.04692	30283.3	1044	417078	1.44389e+09	2.09735e-05	20.9735	2.09735e-08	5.02866e-14	50.2866
CT	TB, HIV+	1	5		9115	8753	17868	0.713615	882.095	0.51013	0.00373975		0.5028	0.51746	0.698763	0.728691	863.736	900.73	18.3586	18.6354	2.5	(neat)	4250	882.095	5292.57	3.33778	31713.1	1044	417078	1.44389e+09	2.19637e-05	21.9637	2.19637e-08	5.26608e-14	52.6608
CT	TB, HIV+	1	6		15013	1905	16918	2.1839	2699.5	0.887398	0.00243029		0.882635	0.892161	2.14246	2.22712	2648.29	2752.93	51.2143	53.4283	2.5	(neat)	4250	2699.5	16197	6.60502	49044.5	1044	417078	1.44389e+09	3.3967e-05	33.967	3.3967e-08	8.14404e-14	81.4404
CT	TB, HIV+	2	6		10017	8293	18310	0.792036	979.03	0.547078	0.00367868		0.539868	0.554288	0.776242	0.808083	959.508	998.866	19.5228	19.8361	2.5	(neat)	4250	979.03	5874.18	2.66809	44032.9	1044	417078	1.44389e+09	3.0496e-05	30.496	3.0496e-08	7.31183e-14	73.1183
CT	TB, HIV+	2	7		16230	1610	17840	2.40521	2973.06	0.909753	0.00214526		0.905549	0.913958	2.35967	2.45292	2916.77	3032.04	56.2899	58.9761	2.5	(neat)	4250	2973.06	17838.4	6.09756	58509.9	1044	417078	1.44389e+09	4.05225e-05	40.5225	4.05225e-08	9.7158e-14	97.158
CT	TB, HIV+	1	9		10722	8207	18929	0.835708	1033.01	0.566432	0.00360196		0.559373	0.573492	0.819556	0.852125	1013.05	1053.31	19.9654	20.2931	2.5	(neat)	4250	1033.01	6198.08	5.01505	24717.9	1044	417078	1.44389e+09	1.7119e-05	17.119	1.7119e-08	4.10451e-14	41.0451
CT	TB, HIV+	3	7		3603	13658	17261	0.234124	289.399	0.208736	0.00309333		0.202674	0.214799	0.226491	0.241816	279.964	298.907	9.43528	9.50785	5	(neat)	4250	289.399	868.198	4.24088	4094.42	1044	417078	1.44389e+09	2.83569e-06	2.83569	2.83569e-09	6.79895e-15	6.79895
M	TB, HIV+	2	11		8986	9868	18854	0.647428	800.282	0.47661	0.00363741		0.46948	0.483739	0.633898	0.661143	783.558	817.235	16.7237	16.9531	2.5	(neat)	4250	800.282	4801.69	4.24809	22606.4	1044	417078	1.44389e+09	1.56566e-05	15.6566	1.56566e-08	3.75387e-14	37.5387
M	TB, HIV+	2	13		10627	7678	18305	0.868815	1073.94	0.580552	0.00364733		0.573403	0.587701	0.851916	0.886005	1053.05	1095.19	20.8896	21.2487	2.5	(neat)	4250	1073.94	6443.62	7.07214	18222.6	1044	417078	1.44389e+09	1.26205e-05	12.6205	1.26205e-08	3.02593e-14	30.2593
M	TB, HIV+	1	13		4369	13568	17937	0.279152	345.058	0.243575	0.00320497		0.237293	0.249856	0.270881	0.287491	334.835	355.366	10.2228	10.308	2.5	(neat)	4250	345.058	2070.35	2.59202	15974.8	1044	417078	1.44389e+09	1.10637e-05	11.0637	1.10637e-08	2.65268e-14	26.5268
M	TB, HIV+	1	17		15060	3074	18134	1.77481	2193.83	0.830484	0.00278628		0.825023	0.835945	1.7431	1.80756	2154.64	2234.31	39.1938	40.4774	2.5	(neat)	4250	2193.83	13163	7.36377	35750.7	1044	417078	1.44389e+09	2.476e-05	24.76	2.476e-08	5.93654e-14	59.3654
CT	LTBI, HIV-	3	8		1404	15257	16661	0.0880322	108.816	0.0842687	0.00215212		0.0800505	0.0884868	0.0834365	0.0926492	103.135	114.523	5.68078	5.707	5	(neat)	4250	108.816	326.448	7.11238	917.973	1044	417078	1.44389e+09	6.35764e-07	0.635764	6.35764e-10	1.52433e-15	1.52433
CT	LTBI, HIV-	3	1		12377	5661	18038	1.15888	1432.48	0.686163	0.00345519		0.67939	0.692935	1.13753	1.18069	1406.1	1459.45	26.3894	26.9652	5	(neat)	4250	1432.48	4297.45	7.33138	11723.5	1044	417078	1.44389e+09	8.11936e-06	8.11936	8.11936e-09	1.94673e-14	19.4673
CT	LTBI, HIV-	3	2		1163	16477	17640	0.0682036	84.306	0.0659297	0.00186845		0.0622675	0.0695919	0.0642906	0.0721319	79.4692	89.1618	4.83681	4.85581	5	(neat)	4250	84.306	252.918	3.43643	1471.98	1044	417078	1.44389e+09	1.01946e-06	1.01946	1.01946e-09	2.44429e-15	2.44429
CT	LTBI, HIV-	3	9		1753	15934	17687	0.104375	129.017	0.0991123	0.00224684		0.0947085	0.103516	0.0994983	0.109275	122.989	135.074	6.02767	6.05721	5	(neat)	4250	129.017	387.051	6.78426	1141.03	1044	417078	1.44389e+09	7.90245e-07	0.790245	7.90245e-10	1.89472e-15	1.89472
CT	LTBI, HIV-	3	10		2955	15078	18033	0.178967	221.22	0.163866	0.00275644		0.158464	0.169269	0.172526	0.185449	213.258	229.232	7.96125	8.01286	5	(neat)	4250	221.22	663.659	7.48503	1773.3	1044	417078	1.44389e+09	1.22814e-06	1.22814	1.22814e-09	2.94463e-15	2.94463
M	LTBI, HIV-	3	11		2583	14295	16878	0.166101	205.317	0.153039	0.00277123		0.147608	0.158471	0.159709	0.172535	197.415	213.269	7.90184	7.95268	5	(neat)	4250	205.317	615.95	5.20833	2365.25	1044	417078	1.44389e+09	1.63811e-06	1.63811	1.63811e-09	3.92759e-15	3.92759
M	LTBI, HIV-	3	3		1126	16582	17708	0.0656987	81.2098	0.0635871	0.00183372		0.059993	0.0671812	0.0618679	0.0695443	76.4746	85.9633	4.73523	4.75344	5	(neat)	4250	81.2098	243.629	5.56174	876.092	1044	417078	1.44389e+09	6.06758e-07	0.606758	6.06758e-10	1.45478e-15	1.45478
M	LTBI, HIV-	3	4		6103	12182	18285	0.406122	502.004	0.333771	0.00348729		0.326936	0.340606	0.395914	0.416434	489.388	514.752	12.6169	12.7471	5	(neat)	4250	502.004	1506.01	6.36132	4734.91	1044	417078	1.44389e+09	3.27927e-06	3.27927	3.27927e-09	7.8625e-15	7.8625
M	LTBI, HIV-	3	12		1389	16280	17669	0.0818743	101.204	0.0786123	0.0020247		0.0746438	0.0825807	0.0775766	0.0861906	95.892	106.54	5.31241	5.33534	5	(neat)	4250	101.204	303.613	8.78735	691.023	1044	417078	1.44389e+09	4.78585e-07	0.478585	4.78585e-10	1.14747e-15	1.14747
M	LTBI, HIV-	3	13		1739	15141	16880	0.108723	134.392	0.103021	0.00233974		0.0984354	0.107607	0.103624	0.113849	128.089	140.728	6.30356	6.33587	5	(neat)	4250	134.392	403.176	6.53595	1233.72	1044	417078	1.44389e+09	8.54442e-07	0.854442	8.54442e-10	2.04864e-15	2.04864
CT	LTBI, HIV+	3	14		5215	13514	18729	0.326347	403.395	0.278445	0.00327527		0.272026	0.284865	0.317489	0.335284	392.447	414.442	10.9487	11.0465	5	(neat)	4250	403.395	1210.19	8.97666	2696.3	1044	417078	1.44389e+09	1.86738e-06	1.86738	1.86738e-09	4.4773e-15	4.4773
CT	LTBI, HIV+	1	7		3666	13465	17131	0.240796	297.646	0.213998	0.00313347		0.207856	0.22014	0.233013	0.24864	288.025	307.343	9.62095	9.69642	2.5	(neat)	4250	297.646	1785.88	9.04159	3950.36	1044	417078	1.44389e+09	2.73592e-06	2.73592	2.73592e-09	6.55973e-15	6.55973
CT	LTBI, HIV+	3	15		2491	15086	17577	0.152824	188.905	0.141719	0.00263061		0.136563	0.146875	0.146835	0.15885	181.501	196.353	7.40344	7.44805	5	(neat)	4250	188.905	566.715	6.68449	1695.61	1044	417078	1.44389e+09	1.17434e-06	1.17434	1.17434e-09	2.81563e-15	2.81563
CT	LTBI, HIV+	1	8		5299	13402	18701	0.333173	411.833	0.283354	0.00329522		0.276895	0.289812	0.324201	0.342226	400.743	423.024	11.0902	11.1906	5	(neat)	4250	411.833	1235.5	4.29553	5752.49	1044	417078	1.44389e+09	3.98402e-06	3.98402	3.98402e-09	9.55223e-15	9.55223
CT	LTBI, HIV+	3	16		5353	11625	16978	0.37876	468.183	0.31529	0.00356587		0.308301	0.322279	0.368605	0.38902	455.63	480.866	12.5533	12.6821	2.5	(neat)	4250	468.183	2809.1	6.74764	8326.18	1044	417078	1.44389e+09	5.76649e-06	5.76649	5.76649e-09	1.38259e-14	13.8259
M	LTBI, HIV+	2	9		5797	12569	18366	0.379268	468.81	0.315638	0.00342949		0.308916	0.322359	0.369494	0.389138	456.729	481.011	12.0817	12.2009	2.5	(neat)	4250	468.81	2812.86	7.47384	7527.22	1044	417078	1.44389e+09	5.21316e-06	5.21316	5.21316e-09	1.24992e-14	12.4992
M	LTBI, HIV+	3	17		5958	12449	18407	0.391091	483.425	0.323681	0.0034486		0.316922	0.33044	0.381146	0.401135	471.132	495.841	12.2924	12.4159	5	(neat)	4250	483.425	1450.27	7.34214	3950.55	1044	417078	1.44389e+09	2.73605e-06	2.73605	2.73605e-09	6.56004e-15	6.56004
M	LTBI, HIV+	1	11		15033	1927	16960	2.17489	2688.37	0.88638	0.00243683		0.881604	0.891156	2.13372	2.21784	2637.47	2741.46	50.8984	53.0846	2.5	(neat)	4250	2688.37	16130.2	7.98722	40390.1	1044	417078	1.44389e+09	2.79731e-05	27.9731	2.79731e-08	6.70693e-14	67.0693
M	LTBI, HIV+	2	10		3398	14736	18134	0.207495	256.483	0.187383	0.00289775		0.181703	0.193062	0.20053	0.214509	247.874	265.153	8.60933	8.66971	2.5	(neat)	4250	256.483	1538.9	4.70367	6543.41	1044	417078	1.44389e+09	4.5318e-06	4.5318	4.5318e-09	1.08656e-14	10.8656
M	LTBI, HIV+	2	14		7261	10539	17800	0.524116	647.856	0.407921	0.00368356		0.400702	0.415141	0.511996	0.536385	632.875	663.022	14.9817	15.1655	2.5	(neat)	4250	647.856	3887.14	5.18672	14988.8	1044	417078	1.44389e+09	1.03809e-05	10.3809	1.03809e-08	2.48895e-14	24.8895
		1	1	NTC 1a	1	19033	19034	5.25389e-05	0.0649431	5.25376e-05	5.25362e-05		-5.04334e-05	0.000155508	-5.04321e-05	0.000155521	-0.0623388	0.192238	0.127282	0.127295
		1	2	NTC 1b	1	17471	17472	5.72361e-05	0.0707492	5.72344e-05	5.72328e-05		-5.49418e-05	0.000169411	-5.49403e-05	0.000169425	-0.0679114	0.209425	0.138661	0.138676
		2	1	NTC 2a	39	17713	17752	0.00219935	2.71861	0.00219694	0.000351405		0.00150818	0.00288569	0.00150932	0.00288986	1.86566	3.57214	0.852944	0.853533
		2	2	NTC 2b	5	17653	17658	0.000283198	0.350059	0.000283158	0.000126614		3.49942e-05	0.000531321	3.49948e-05	0.000531463	0.0432569	0.656938	0.306802	0.306878
		3	18	NTC	10	17724	17734	0.000564048	0.697216	0.000563889	0.000178267		0.000214485	0.000913292	0.000214508	0.000913709	0.265153	1.12943	0.432063	0.432214
		4	8	NTC C1QB	1	18326	18327	5.45658e-05	0.0674484	5.45643e-05	5.45628e-05		-5.23788e-05	0.000161507	-5.23774e-05	0.00016152	-0.0647434	0.199654	0.132192	0.132206
