# Supplementary material for: Identification of Reduced Host Transcriptomic Signatures for Tuberculosis Disease and Digital PCR-Based Validation and Quantification
Source: Front Immunol. 2021 Mar 2;12:637164. doi: 10.3389/fimmu.2021.637164 (PMC7982854; doi:10.3389/fimmu.2021.637164)
Supplement: Supplementary file 3 [file Data_Sheet_2.ZIP]

Archive with 7 entries (6 files):
- lachlancoin-fspls-32a6025/
- lachlancoin-fspls-32a6025/README
- lachlancoin-fspls-32a6025/cmd.R
- lachlancoin-fspls-32a6025/data.csv.gz
- lachlancoin-fspls-32a6025/demo.R
- lachlancoin-fspls-32a6025/fspls.R
- lachlancoin-fspls-32a6025/qsub.sh
