# Supplementary material for: Identification of Reduced Host Transcriptomic Signatures for Tuberculosis Disease and Digital PCR-Based Validation and Quantification
Source: Front Immunol. 2021 Mar 2;12:637164. doi: 10.3389/fimmu.2021.637164 (PMC7982854; doi:10.3389/fimmu.2021.637164)
Supplement: Supplementary file 3 [file Data_Sheet_2.ZIP › lachlancoin-fspls-32a6025/qsub.sh]

#!/bin/bash
#PBS -S /bin/bash
#PBS -A Group-Coin
#PBS -l nodes=1:ppn=1,mem=256G,vmem=256G
#PBS -l walltime=48:00:00


cd /shares/common/groups/Group-Coin/c.zhou/fspls/fs-pls

module load R

time Rscript cmd.R > OFS.out 2> OFS.err
